# Supplementary material for: BCR::ABL1 tyrosine kinase inhibitors induce ribosome collisions to activate ZAK-dependent ribotoxic stress and apoptosis in chronic myeloid leukemia
Source: Leukemia. 2026 Mar 30;40(5):955–69. doi: 10.1038/s41375-026-02916-3 (PMC13149316; doi:10.1038/s41375-026-02916-3)
Supplement: Supplementary file 2 — Supplementary Table S1 [file 41375_2026_2916_MOESM2_ESM.xlsx]

## Sheet: Sequence information for siRNA
Table S1. Sequence information for siRNA
name	sequence (5' - 3')
non-targeting control (controlsiRNA)	CCU CGU GCC GUU CCA UCA GGU AGU U
ZAKα #1 (ZAKαsiRNA #1)	CCU CAA GUC AAG AAA CGU U
ZAKα #2 (ZAKαsiRNA #2)	GAA GTG GAT TGT AGG AAT A
ZAKα #3 (ZAKαsiRNA #3)	GGT GCC CAT TAA GTA TCA A
ZNF598 (ZNF598siRNA)	GAA AGG UGU ACG CAU UGU A
EDF1 (EDF1siRNA)	GCG GAC UAU GAG AGC GGA CGG UU
NEMF (NEMFsiRNA)	GGG AAG AGA CAU UAA AUU A
LTN1 (LTN1siRNA)	GAG AGU ACC UUC CUA CAU U
