# Supplementary material for: BCR::ABL1 tyrosine kinase inhibitors induce ribosome collisions to activate ZAK-dependent ribotoxic stress and apoptosis in chronic myeloid leukemia
Source: Leukemia. 2026 Mar 30;40(5):955–69. doi: 10.1038/s41375-026-02916-3 (PMC13149316; doi:10.1038/s41375-026-02916-3)
Supplement: Supplementary file 3 — Supplementary Table S2 [file 41375_2026_2916_MOESM3_ESM.xlsx]

## Sheet: Figure 1
Fig 1B	MAP3K20_1	normality test (Shapiro-Wilk test)		Passed normality test?
GSE4170		CP	p = 0.8256	Yes
(CP = 42)		AP	p = 0.2447	Yes
(AP = 15)		BP	**p = 0.0093	No
(BP = 36)		equal variance test (Brown-Forsythe test)	**p = 0.0013	Are SDs significantly different?
				Yes
		ART 1-way ANOVA (Wilcoxon rank sum test)
		CP vs. AP	p = 0.1217
		CP vs. BP	****p < 0.0001
		AP vs. BP	p = 0.1289
	MAP3K20_2	normality test (Shapiro-Wilk test)		Passed normality test?
		CP	p = 0.0665	Yes
		AP	p = 0.2466	Yes
		BP	***p = 0.0003	No
		equal variance test (Brown-Forsythe test)	****p < 0.0001	Are SDs significantly different?
				Yes
		ART 1-way ANOVA (Wilcoxon rank sum test)
		CP vs. AP	p = 0.2810
		CP vs. BP	****p < 0.0001
		AP vs. BP	p = 0.2892
	ZNF598	normality test (Shapiro-Wilk test)		Passed normality test?
		CP	p = 0.0997	Yes
		AP	p = 0.2644	Yes
		BP	**p = 0.0047	No
		equal variance test (Brown-Forsythe test)	p = 0.3578	Are SDs significantly different?
				No
		Kruskal-Wallis test (Dunn's multiple comparisons test)
		CP vs. AP	**p = 0.0012
		CP vs. BP	****p < 0.0001
	NEMF_1	normality test (Shapiro-Wilk test)		Passed normality test?
		CP	p = 0.7441	Yes
		AP	p = 0.1132	Yes
		BP	**p = 0.0016	No
		equal variance test (Brown-Forsythe test)	p = 0.5353	Are SDs significantly different?
				No
		Kruskal-Wallis test (Dunn's multiple comparisons test)
		CP vs. AP	p = 0.9903
		CP vs. BP	****p < 0.0001
	LTN1	normality test (Shapiro-Wilk test)		Passed normality test?
		CP	p = 0.1139	Yes
		AP	p = 0.9523	Yes
		BP	*p = 0.0100	No
		equal variance test (Brown-Forsythe test)	p = 0.5222	Are SDs significantly different?
				No
		Kruskal-Wallis test (Dunn's multiple comparisons test)
		CP vs. AP	p > 0.9999
		CP vs. BP	****p < 0.0001
Fig 1C		Spearman correlation
(n = 91)		MAP3K20_1 vs. %blast (CP/AP/BP)	r = 0.6320	****p < 0.0001
(n = 91)		ZNF598 vs. %blast (CP/AP/BP)	r = 0.8044	****p < 0.0001
Fig 1D	ZAK mRNA levels	normality test (Shapiro-Wilk test)		Passed normality test?
	(CP = 30)	ZAK mRNA_CP	****p < 0.0001	No
	(BP = 34)	ZAK mRNA_BP	****p < 0.0001	No
		Mann-Whitney test (two-tailed)
		CP vs. BP	**p = 0.0045
	correlation	normality test (Shapiro-Wilk test)		Passed normality test?
	(n = 64)	ZAK mRNA	****p < 0.0001	No
		%blast (CP/AP/BP)	****p < 0.0001	No
		Spearman correlation
		ZAK mRNA vs. %blast (CP/AP/BP)	r = 0.2733	*p = 0.0289
	ZAK protein levels	normality test (Shapiro-Wilk test)		Passed normality test?
	(CP = 48)	ZAK protein_CP	****p < 0.0001	No
	(BP = 51)	ZAK protein_BP	*p = 0.0242	No
		Mann-Whitney test (two-tailed)
		CP vs. BP	****p < 0.0001
	correlation	normality test (Shapiro-Wilk test)		Passed normality test?
	(n = 99)	ZAK protein	****p < 0.0001	No
		%blast (CP/AP/BP)	****p < 0.0001	No
		Spearman correlation
		ZAK protein vs. %blast (CP/AP/BP)	r = 0.7350	****p < 0.0001
	ZNF598 mRNA levels	normality test (Shapiro-Wilk test)		Passed normality test?
	(CP = 30)	ZNF598 mRNA_CP	***p = 0.0001	No
	(BP = 34)	ZNF598 mRNA_BP	***p = 0.0002	No
		Mann-Whitney test (two-tailed)
		CP vs. BP	p = 0.7408
	correlation	normality test (Shapiro-Wilk test)		Passed normality test?
	(n = 64)	ZNF598 mRNA	****p < 0.0001	No
		%blast (CP/AP/BP)	****p < 0.0001	No
		Spearman correlation
		ZNF598 mRNA vs. %blast (CP/AP/BP)	r = 0.08302	p = 0.5143
	ZNF598 protein levels	normality test (Shapiro-Wilk test)		Passed normality test?
	(CP = 48)	ZNF598 protein_CP	****p < 0.0001	No
	(BP = 51)	ZNF598 protein_BP	****p < 0.0001	No
		Mann-Whitney test (two-tailed)
		CP vs. BP	****p < 0.0001
	correlation	normality test (Shapiro-Wilk test)		Passed normality test?
	(n = 99)	ZNF598 protein	****p < 0.0001	No
		%blast (CP/AP/BP)	****p < 0.0001	No
		Spearman correlation
		ZNF598 protein vs. %blast (CP/AP/BP)	r = 0.5803	****p < 0.0001

## Sheet: Figure 2
Fig 2A	(Jurkat day4, n = 3)	ordinary 1-way ANOVA (Dunn's multiple comparisons test)
cell proliferation		controlsiRNA vs. ZAKαsiRNA	p > 0.9999
		controlsiRNA vs. ZNF598siRNA	p = 0.9364
		controlsiRNA vs. EDF1siRNA	p = 0.9186
		controlsiRNA vs. NEMFsiRNA	p = 0.7972
		controlsiRNA vs. LTN1siRNA	p = 0.7972
	(K562 day4, n = 5)	ordinary 1-way ANOVA (Dunn's multiple comparisons test)
		controlsiRNA vs. ZAKαsiRNA	****p < 0.0001
		controlsiRNA vs. ZNF598siRNA	***p = 0.0003
		controlsiRNA vs. EDF1siRNA	p = 0.9948
		controlsiRNA vs. NEMFsiRNA	**p = 0.0033
		controlsiRNA vs. LTN1siRNA	****p < 0.0001
	(KU812 day4, n = 6)	ordinary 1-way ANOVA (Dunn's multiple comparisons test)
		controlsiRNA vs. ZAKαsiRNA	****p < 0.0001
		controlsiRNA vs. ZNF598siRNA	****p < 0.0001
		controlsiRNA vs. EDF1siRNA	p > 0.9999
		controlsiRNA vs. NEMFsiRNA	**p = 0.0037
		controlsiRNA vs. LTN1siRNA	**p = 0.0033
Fig 2C	p-PI3K/PI3K	ordinary 1-way ANOVA (Dunn's multiple comparisons test)
K562 + siRNA		controlsiRNA vs. ZAKαsiRNA #1	p > 0.9999
(n = 3)		controlsiRNA vs. ZAKαsiRNA #2	p = 0.8348
	p-AKT/AKT	ordinary 1-way ANOVA (Dunn's multiple comparisons test)
		controlsiRNA vs. ZAKαsiRNA #1	**p = 0.0049
		controlsiRNA vs. ZAKαsiRNA #2	***p = 0.0002
	p-mTOR/mTOR	ordinary 1-way ANOVA (Dunn's multiple comparisons test)
		controlsiRNA vs. ZAKαsiRNA #1	**p = 0.0045
		controlsiRNA vs. ZAKαsiRNA #2	**p = 0.0039
	p-S6K/S6K	ordinary 1-way ANOVA (Dunn's multiple comparisons test)
		controlsiRNA vs. ZAKαsiRNA #1	*p = 0.0161
		controlsiRNA vs. ZAKαsiRNA #2	**p = 0.0060
Fig 2E	p-PI3K/PI3K	ordinary 1-way ANOVA (Tukey's multiple comparisons)
ZAKKO + pcDNA-HA		vector vs. ZAKαWT	p = 0.9156
(n = 3)		vector vs. ZAKαK45A	p = 0.9999
		vector vs. ZAKαF368C	p = 0.9427
	p-AKT/AKT	ordinary 1-way ANOVA (Tukey's multiple comparisons)
		vector vs. ZAKαWT	**p = 0.0045
		vector vs. ZAKαK45A	p = 0.9930
		vector vs. ZAKαF368C	***p = 0.0008
	p-mTOR/mTOR	ordinary 1-way ANOVA (Tukey's multiple comparisons)
		vector vs. ZAKαWT	****p < 0.0001
		vector vs. ZAKαK45A	p = 0.9864
		vector vs. ZAKαF368C	***p = 0.0004
	p-S6K/S6K	ordinary 1-way ANOVA (Tukey's multiple comparisons)
		vector vs. ZAKαWT	****p < 0.0001
		vector vs. ZAKαK45A	p = 0.9887
		vector vs. ZAKαF368C	****p < 0.0001
Fig 2F	day x ZAKKO	ordinary 2-way ANOVA
cell proliferation		day effects	****p < 0.0001
(n = 4)		ZAKKO effects	****p < 0.0001
		day x ZAKKO interaction effects	****p < 0.0001
		Tukey's multiple comparisons
		day0: control vs. ZAKKO	p > 0.9999
		day1: control vs. ZAKKO	p = 0.1176
		day2: control vs. ZAKKO	****p < 0.0001
		day3: control vs. ZAKKO	****p < 0.0001
		day4: control vs. ZAKKO	****p < 0.0001
Fig 2G	ZAKKO x SC79	ordinary 2-way ANOVA
cell proliferation		ZAKKO effects	****p < 0.0001
(n = 7)		SC79 effects	*p = 0.0227
		ZAKKO x SC79 interaction effects	*p = 0.0156
		Tukey's multiple comparisons
		K562:DMSO vs. K562:SC-79	p = 0.9994
		K562:DMSO vs. ZAKKO:DMSO	****p < 0.0001
		ZAKKO:DMSO vs. ZAKKO:SC-79	**p = 0.0080
	ZAKKO x MK-2206	ordinary 2-way ANOVA
		ZAKKO effects	****p < 0.0001
		MK-2206 effects	**p = 0.0011
		ZAKKO x MK-2206 interaction effects	***p = 0.0003
		Tukey's multiple comparisons
		K562:DMSO vs. K562:MK-2206	****p < 0.0001
		K562:DMSO vs. ZAKKO:DMSO	****p < 0.0001
		ZAKKO:DMSO vs. ZAKKO:MK-2206	p = 0.9861

## Sheet: Figure 3
Fig 3B
K562 + siRNA + imatinib	ZNF598siRNA x imatinib	ordinary 2-way ANOVA
% apoptotic cells (n = 3)		ZNF598 effects	p = 0.2064
		imatinib effects	****p < 0.0001
		ZNF598 x imatinib interaction effects	p = 0.6631
		Tukey's multiple comparisons
		imatinib 0 nM: controlsiRNA vs. ZNF598siRNA	p = 0.7442
		imatinib 250 nM: controlsiRNA vs. ZNF598siRNA	p = 0.4942
		imatinib 500 nM: controlsiRNA vs. ZNF598siRNA	p = 0.4169
		imatinib 800 nM: controlsiRNA vs. ZNF598siRNA	p = 0.1711
		controlsiRNA: imatinib 0 nM vs. imatinib 250 nM	p = 0.4192
		controlsiRNA: imatinib 0 nM vs. imatinib 500 nM	***p = 0.0002
		controlsiRNA: imatinib 0 nM vs. imatinib 800 nM	****p < 0.0001
	ZAKαsiRNA x imatinib	ordinary 2-way ANOVA
		ZAKα effects	***p = 0.0008
		imatinib effects	****p < 0.0001
		ZAKα x imatinib interaction effects	*p = 0.0116
		Tukey's multiple comparisons
		imatinib 0 nM: controlsiRNA vs. ZAKαsiRNA	p = 0.8371
		imatinib 250 nM: controlsiRNA vs. ZAKαsiRNA	p = 0.6011
		imatinib 500 nM: controlsiRNA vs. ZAKαsiRNA	**p = 0.0029
		imatinib 800 nM: controlsiRNA vs. ZAKαsiRNA	***p = 0.0004
		controlsiRNA: imatinib 0 nM vs. imatinib 250 nM	p = 0.4192
		controlsiRNA: imatinib 0 nM vs. imatinib 500 nM	****p < 0.0001
		controlsiRNA: imatinib 0 nM vs. imatinib 800 nM	****p < 0.0001
Fig 3C
control (K562) + ZAKKO + imatinib	ZAKKO x imatinib	ordinary 2-way ANOVA
% apoptotic cells (n = 3)		ZAK effects	***p = 0.0008
		imatinib effects	****p < 0.0001
		ZAK x imatinib interaction effects	*p = 0.0116
		Tukey's multiple comparisons
		imatinib 0 nM: control (K562) vs. ZAKKO	p = 0.6019
		imatinib 500 nM: control (K562) vs. ZAKKO	****p < 0.0001
		imatinib 800 nM: control (K562) vs. ZAKKO	****p < 0.0001
Fig 3E
K562 + ZAKα overexpression + imatinib	ZAKα WT x imatinib	ordinary 2-way ANOVA
% apoptotic cells (n = 3-4)		ZAKα effects	***p = 0.0001
		imatinib effects	****p < 0.0001
		ZAKα x imatinib interaction effects	p = 0.2535
		Tukey's multiple comparisons
		imatinib 0 nM: vector vs. ZAKα WT	p = 0.4966
		imatinib 250 nM: vector vs. ZAKα WT	*p = 0.0334
		imatinib 500 nM: vector vs. ZAKα WT	**p = 0.0057
		imatinib 800 nM: vector vs. ZAKα WT	**p = 0.0029
		vector: imatinib 0 nM vs. imatinib 250 nM	p = 0.6544
		vector: imatinib 0 nM vs. imatinib 500 nM	***p = 0.0007
		vector: imatinib 0 nM vs. imatinib 800 nM	****p < 0.0001
	ZAKα K45A x imatinib	ordinary 2-way ANOVA
		ZAKα effects	p = 0.8637
		imatinib effects	****p < 0.0001
		ZAKα x imatinib interaction effects	p = 0.9941
		Tukey's multiple comparisons
		imatinib 0 nM: vector vs. ZAKα K45A	p = 0.9203
		imatinib 250 nM: vector vs. ZAKα K45A	p = 0.8281
		imatinib 500 nM: vector vs. ZAKα K45A	p = 0.8249
		imatinib 800 nM: vector vs. ZAKα K45A	p = 0.9962
		vector: imatinib 0 nM vs. imatinib 250 nM	p = 0.7166
		vector: imatinib 0 nM vs. imatinib 500 nM	**p = 0.0020
		vector: imatinib 0 nM vs. imatinib 800 nM	***p = 0.0002
	ZAKα F368C x imatinib	ordinary 2-way ANOVA
		ZAKα effects	****p < 0.0001
		imatinib effects	****p < 0.0001
		ZAKα x imatinib interaction effects	**p = 0.0087
		Tukey's multiple comparisons
		imatinib 0 nM: vector vs. ZAKα F368C	*p = 0.0211
		imatinib 250 nM: vector vs. ZAKα F368C	***p = 0.0001
		imatinib 500 nM: vector vs. ZAKα F368C	****p < 0.0001
		imatinib 800 nM: vector vs. ZAKα F368C	****p < 0.0001
		vector: imatinib 0 nM vs. imatinib 250 nM	p = 0.8534
		vector: imatinib 0 nM vs. imatinib 500 nM	*p = 0.0178
		vector: imatinib 0 nM vs. imatinib 800 nM	**p = 0.0028
Fig 3H
BMMNC (BP patient #123) + siRNA + asciminib	ZAKαsiRNA #1 x asciminib	ordinary 2-way ANOVA
% apoptotic cells (n = 3)		ZAKα effects	***p = 0.0010
		asciminib effects	****p < 0.0001
		ZAKα x asciminib interaction effects	***p = 0.0009
		Tukey's multiple comparisons
		controlsiRNA: asciminib 0 nM vs. asciminib 10 nM	****p < 0.0001
		ZAKαsiRNA: asciminib 0 nM vs. asciminib 10 nM	**p = 0.0091
		asciminib 0 nM: controlsiRNA vs. ZAKαsiRNA	p > 0.9999
		asciminib 10 nM: controlsiRNA vs. ZAKαsiRNA	***p = 0.0004
	ZAKαsiRNA #2 x asciminib	ordinary 2-way ANOVA
		ZAKα effects	*p = 0.0299
		asciminib effects	****p < 0.0001
		ZAKα x asciminib interaction effects	*p = 0.0271
		Tukey's multiple comparisons
		controlsiRNA: asciminib 0 nM vs. asciminib 10 nM	***p = 0.0002
		ZAKαsiRNA: asciminib 0 nM vs. asciminib 10 nM	*p = 0.0111
		asciminib 0 nM: controlsiRNA vs. ZAKαsiRNA	p > 0.9999
		asciminib 10 nM: controlsiRNA vs. ZAKαsiRNA	*p = 0.0227

## Sheet: Figure 4
Fig 4D
K562 + imatinib + siRNA	p-mTOR/mTOR	ZAKαsiRNA #1 x imatinib	ordinary 2-way ANOVA
(n = 3)			ZAKα effects	*p = 0.0246
			imatinib effects	**p = 0.0022
			ZAKα x imatinib interaction effects	**p = 0.0021
			Tukey's multiple comparisons
			imatinib 0 nM: controlsiRNA vs. ZAKαsiRNA	****p < 0.0001
			imatinib 100 nM: controlsiRNA vs. ZAKαsiRNA	p = 0.4735
			imatinib 250 nM: controlsiRNA vs. ZAKαsiRNA	p = 0.9499
			imatinib 500 nM: controlsiRNA vs. ZAKαsiRNA	p = 0.3474
			controlsiRNA: imatinib 0 nM vs. imatinib 100 nM	**p = 0.0062
			controlsiRNA: imatinib 0 nM vs. imatinib 250 nM	***p = 0.0003
			controlsiRNA: imatinib 0 nM vs. imatinib 500 nM	****p < 0.0001
		ZAKαsiRNA #2 x imatinib	ordinary 2-way ANOVA
			ZAKα effects	**p = 0.0082
			imatinib effects	*p = 0.0318
			ZAKα x imatinib interaction effects	**p = 0.0054
			Tukey's multiple comparisons
			imatinib 0 nM: controlsiRNA vs. ZAKαsiRNA	***p = 0.0002
			imatinib 100 nM: controlsiRNA vs. ZAKαsiRNA	p = 0.0852
			imatinib 250 nM: controlsiRNA vs. ZAKαsiRNA	p = 0.9695
			imatinib 500 nM: controlsiRNA vs. ZAKαsiRNA	p = 0.4840
			controlsiRNA: imatinib 0 nM vs. imatinib 100 nM	*p = 0.0293
			controlsiRNA: imatinib 0 nM vs. imatinib 250 nM	**p = 0.0024
			controlsiRNA: imatinib 0 nM vs. imatinib 500 nM	***p = 0.0008
	p-AMPK/AMPK	siZAKα #1 x imatinib	ordinary 2-way ANOVA
			ZAKα effects	**p = 0.0094
			imatinib effects	***p = 0.0001
			ZAKα x imatinib interaction effects	***p = 0.0001
			Tukey's multiple comparisons
			imatinib 0 nM: controlsiRNA vs. ZAKαsiRNA	*p = 0.0133
			imatinib 100 nM: controlsiRNA vs. ZAKαsiRNA	p = 0.8178
			imatinib 250 nM: controlsiRNA vs. ZAKαsiRNA	**p = 0.0017
			imatinib 500 nM: controlsiRNA vs. ZAKαsiRNA	****p < 0.0001
			controlsiRNA: imatinib 0 nM vs. imatinib 100 nM	p = 0.2708
			controlsiRNA: imatinib 0 nM vs. imatinib 250 nM	****p < 0.0001
			controlsiRNA: imatinib 0 nM vs. imatinib 500 nM	****p < 0.0001
		siZAKα #2 x imatinib	ordinary 2-way ANOVA
			ZAKα effects	**p = 0.0029
			imatinib effects	p = 0.0939
			ZAKα x imatinib interaction effects	***p = 0.0009
			Tukey's multiple comparisons
			imatinib 0 nM: controlsiRNA vs. ZAKαsiRNA	p = 0.0847
			imatinib 100 nM: controlsiRNA vs. ZAKαsiRNA	p = 0.6919
			imatinib 250 nM: controlsiRNA vs. ZAKαsiRNA	**p = 0.0019
			imatinib 500 nM: controlsiRNA vs. ZAKαsiRNA	***p = 0.0002
			controlsiRNA: imatinib 0 nM vs. imatinib 100 nM	p = 0.6419
			controlsiRNA: imatinib 0 nM vs. imatinib 250 nM	**p = 0.0035
			controlsiRNA: imatinib 0 nM vs. imatinib 500 nM	**p = 0.0013
	p-p38/p38	siZAKα #1 x imatinib	ordinary 2-way ANOVA
			ZAKα effects	****p < 0.0001
			imatinib effects	***p = 0.0009
			ZAKα x imatinib interaction effects	****p < 0.0001
			Tukey's multiple comparisons
			imatinib 0 nM: controlsiRNA vs. ZAKαsiRNA	p = 0.4048
			imatinib 100 nM: controlsiRNA vs. ZAKαsiRNA	***p = 0.0006
			imatinib 250 nM: controlsiRNA vs. ZAKαsiRNA	****p < 0.0001
			imatinib 500 nM: controlsiRNA vs. ZAKαsiRNA	****p < 0.0001
			controlsiRNA: imatinib 0 nM vs. imatinib 100 nM	**p = 0.0097
			controlsiRNA: imatinib 0 nM vs. imatinib 250 nM	****p < 0.0001
			controlsiRNA: imatinib 0 nM vs. imatinib 500 nM	****p < 0.0001
		siZAKα #2 x imatinib	ordinary 2-way ANOVA
			ZAKα effects	****p < 0.0001
			imatinib effects	****p < 0.0001
			ZAKα x imatinib interaction effects	****p < 0.0001
			Tukey's multiple comparisons
			imatinib 0 nM: controlsiRNA vs. ZAKαsiRNA	p = 0.2315
			imatinib 100 nM: controlsiRNA vs. ZAKαsiRNA	****p < 0.0001
			imatinib 250 nM: controlsiRNA vs. ZAKαsiRNA	****p < 0.0001
			imatinib 500 nM: controlsiRNA vs. ZAKαsiRNA	****p < 0.0001
			controlsiRNA: imatinib 0 nM vs. imatinib 100 nM	***p = 0.0003
			controlsiRNA: imatinib 0 nM vs. imatinib 250 nM	****p < 0.0001
			controlsiRNA: imatinib 0 nM vs. imatinib 500 nM	****p < 0.0001
Fig 4F
K562 + imatinib + Torin 1	p-p38/p38	Torin1 x imatinib	ordinary 2-way ANOVA
(n = 3)			Torin 1 effects	****p < 0.0001
			imatinib effects	****p < 0.0001
			Torin 1 x imatinib interaction effects	**p = 0.0059
			Tukey's multiple comparisons
			Torin 1 0 nM: imatinib 0 nM vs. imatinib 250 nM	**p = 0.0013
			Torin 1 0 nM: imatinib 0 nM vs. imatinib 500 nM	****p < 0.0001
			Torin 1 100 nM: imatinib 0 nM vs. imatinib 250 nM	****p < 0.0001
			Torin 1 100 nM: imatinib 0 nM vs. imatinib 500 nM	****p < 0.0001
			imatinib 0 nM: Torin 1 0 nM vs. Torin 1 100 nM	*p = 0.0458
Fig 4G
K562 + imatinib + ZAKKO + Torin 1	% apoptotic cells	imatinib 0 nM	ordinary 2-way ANOVA
(n = 3)			ZAKKO effects	p = 0.7957
			Torin 1 effects	**p = 0.0011
			ZAKKO x Torin 1 interaction effects	p = 0.8307
			Tukey's multiple comparisons
			K562 + DMSO vs. K562 + Torin 1	*p = 0.0260
			K562 + DMSO vs. ZAKKO + DMSO	p > 0.9999
			ZAKKO + DMSO vs. ZAKKO + Torin 1	*p = 0.0401
		imatinib 800 nM	ordinary 2-way ANOVA
			ZAKKO effects	****p < 0.0001
			Torin 1 effects	****p < 0.0001
			ZAKKO x Torin 1 interaction effects	***p = 0.0001
			Tukey's multiple comparisons
			K562 + DMSO vs. K562 + Torin 1	****p < 0.0001
			K562 + DMSO vs. ZAKKO + DMSO	***p = 0.0002
			ZAKKO + DMSO vs. ZAKKO + Torin 1	p = 0.8554
Fig 4H
K562 + imatinib + ZAKαF368C + SB203580 / SP600125	% apoptotic cells	imatinib 0 nM	ordinary 2-way ANOVA
(n = 3)		ZAKα x SB203580	ZAKαF368C effects	****p < 0.0001
			SB203580 effects	p = 0.4221
			ZAKαF368C x SB203580 interaction effects	p = 0.8490
			Tukey's multiple comparisons
			vector + DMSO vs. vector + SB203580	p = 0.9659
			vector + DMSO vs. ZAKαF368C + DMSO	**p = 0.0036
			ZAKαF368C + DMSO vs. ZAKαF368C + SB203580	p = 0.8795
		imatinib 800 nM	ordinary 2-way ANOVA
		ZAKα x SB203580	ZAKαF368C effects	****p < 0.0001
			SB203580 effects	****p < 0.0001
			ZAKαF368C x SB203580 interaction effects	****p < 0.0001
			Tukey's multiple comparisons
			vector + DMSO vs. vector + SB203580	**p = 0.0051
			vector + DMSO vs. ZAKαF368C + DMSO	****p < 0.0001
			ZAKαF368C + DMSO vs. ZAKαF368C + SB203580	****p < 0.0001
	% apoptotic cells	imatinib 0 nM	ordinary 2-way ANOVA
		ZAKα x SP600125	ZAKαF368C effects	****p < 0.0001
			SP600125 effects	p = 0.1288
			ZAKαF368C x SP600125 interaction effects	p = 0.2243
			Tukey's multiple comparisons
			vector + DMSO vs. vector + SP600125	p = 0.9929
			vector + DMSO vs. ZAKαF368C + DMSO	****p < 0.0001
			ZAKαF368C + DMSO vs. ZAKαF368C + SP600125	p = 0.2231
		imatinib 800 nM	ordinary 2-way ANOVA
		ZAKα x SP600125	ZAKαF368C effects	****p < 0.0001
			SP600125 effects	p = 0.5521
			ZAKαF368C x SP600125 interaction effects	p = 0.4264
			Tukey's multiple comparisons
			vector + DMSO vs. vector + SP600125	p = 0.9986
			vector + DMSO vs. ZAKαF368C + DMSO	****p < 0.0001
			ZAKαF368C + DMSO vs. ZAKαF368C + SP600125	p = 0.7370
	% apoptotic cells	imatinib 0 nM	ordinary 2-way ANOVA
		ZAKα x (SB203580 + SP600125)	ZAKαF368C effects	****p < 0.0001
			(SB203580 + SP600125) effects	p = 0.2567
			ZAKαF368C x (SB203580 + SP600125) interaction effects	p = 0.2305
			Tukey's multiple comparisons
			vector + DMSO vs. vector + (SB203580 + SP600125)	p > 0.9999
			vector + DMSO vs. ZAKαF368C + DMSO	**p = 0.0013
			ZAKαF368C + DMSO vs. ZAKαF368C + (SB203580 + SP600125)	p = 0.3475
		imatinib 800 nM	ordinary 2-way ANOVA
		ZAKα x (SB203580 + SP600125)	ZAKαF368C effects	****p < 0.0001
			(SB203580 + SP600125) effects	****p < 0.0001
			ZAKαF368C x (SB203580 + SP600125) interaction effects	****p < 0.0001
			Tukey's multiple comparisons
			vector + DMSO vs. vector + (SB203580 + SP600125)	*p = 0.0282
			vector + DMSO vs. ZAKαF368C + DMSO	****p < 0.0001
			ZAKαF368C + DMSO vs. ZAKαF368C + (SB203580 + SP600125)	****p < 0.0001

## Sheet: Figure 5
Fig 5B
K562 + imatinib	p-mTOR/mTOR	ordinary 1-way ANOVA, Dunnett's multiple comparisons test
(n = 3)		imatinib 0 h vs. imatinib 2 h	*p = 0.0245
		imatinib 0 h vs. imatinib 4 h	**p = 0.0034
		imatinib 0 h vs. imatinib 6 h	***p = 0.0002
		imatinib 0 h vs. imatinib 8 h	***p < 0.0001
	p-p38/p38	ordinary 1-way ANOVA, Dunnett's multiple comparisons test
		imatinib 0 h vs. imatinib 2 h	p = 0.9879
		imatinib 0 h vs. imatinib 4 h	***p = 0.0001
		imatinib 0 h vs. imatinib 6 h	***p < 0.0001
		imatinib 0 h vs. imatinib 8 h	***p < 0.0001
	p-EEF2K/EEF2K	ordinary 1-way ANOVA, Dunnett's multiple comparisons test
		imatinib 0 h vs. imatinib 2 h	p = 0.2308
		imatinib 0 h vs. imatinib 4 h	**p = 0.007
		imatinib 0 h vs. imatinib 6 h	**p = 0.0011
		imatinib 0 h vs. imatinib 8 h	***p = 0.0005
	p-EEF2/EEF2	ordinary 1-way ANOVA, Dunnett's multiple comparisons test
		imatinib 0 h vs. imatinib 2 h	**p = 0.0013
		imatinib 0 h vs. imatinib 4 h	***p < 0.0001
		imatinib 0 h vs. imatinib 6 h	***p < 0.0001
		imatinib 0 h vs. imatinib 8 h	***p < 0.0001
Fig 5D
K562 + imatinib + Torin 1	p-mTOR/mTOR	ordinary 2-way ANOVA
(n = 3)	Torin 1 x imatinib	imatinib effects	***p < 0.0001
		Torin 1 effects	***p < 0.0001
		imatinib x Torin 1 interaction effects	***p < 0.0001
		Tukey's multiple comparisons
		imatinib 0 µM: Torin1 0 nM vs. Torin 1 250 nM	***p < 0.0001
		imatinib 0.5 µM: Torin 1 0 nM vs. Torin 1 250 nM	***p < 0.0001
		imatinib 1 µM: Torin 0 nM vs. Torin 1 250 nM	***p < 0.0001
		Torin 1 0 nM: imatinib 0 µM vs. imatinib 0.5 µM	***p < 0.0001
		Torin 1 0 nM: imatinib 0 µM vs. imatinib 1 µM	***p < 0.0001
		Torin1 250 nM: imatinib 0 µM vs. imatinib 0.5 µM	p = 0.2495
		Torin1 250 nM: imatinib 0 µM vs. imatinib 1 µM	p = 0.1242
	p-EEF2K/EEF2K	ordinary 2-way ANOVA
	Torin 1 x imatinib	imatinib effects	***p <0.0001
		Torin 1 effects	***p = 0.0003
		imatinib x Torin 1 interaction effects	**p = 0.0021
		Tukey's multiple comparisons
		imatinib 0 µM: Torin1 0 nM vs. Torin 1 250 nM	p = 0.4402
		imatinib 0.5 µM: Torin 1 0 nM vs. Torin 1 250 nM	***p = 0.0002
		imatinib 1 µM: Torin 0 nM vs. Torin 1 250 nM	***p = 0.0008
		Torin 1 0 nM: imatinib 0 µM vs. imatinib 0.5 µM	***p = 0.0006
		Torin 1 0 nM: imatinib 0 µM vs. imatinib 1 µM	***p <0.0001
		Torin1 250 nM: imatinib 0 µM vs. imatinib 0.5 µM	***p <0.0001
		Torin1 250 nM: imatinib 0 µM vs. imatinib 1 µM	***p <0.0001
	p-EEF2/EEF2	ordinary 2-way ANOVA
	Torin 1 x imatinib	imatinib effects	***p <0.0001
		Torin 1 effects	***p <0.0001
		imatinib x Torin 1 interaction effects	**p = 0.0034
		Tukey's multiple comparisons
		imatinib 0 µM: Torin1 0 nM vs. Torin 1 250 nM	***p <0.0001
		imatinib 0.5 µM: Torin 1 0 nM vs. Torin 1 250 nM	***p <0.0001
		imatinib 1 µM: Torin 0 nM vs. Torin 1 250 nM	***p <0.0001
		Torin 1 0 nM: imatinib 0 µM vs. imatinib 0.5 µM	p = 0.9186
		Torin 1 0 nM: imatinib 0 µM vs. imatinib 1 µM	***p = 0.0002
		Torin1 250 nM: imatinib 0 µM vs. imatinib 0.5 µM	***p = 0.0002
		Torin1 250 nM: imatinib 0 µM vs. imatinib 1 µM	***p = 0.0001
Fig 5F
K562 + imatinib + siRNA	p-EEF2K/EEF2K	ordinary 2-way ANOVA
(n = 3)	ZAKαsiRNA x imatinib	imatinib effects	***p <0.0001
		ZAKαsiRNA effects	p = 0.4714
		imatinib x ZAKαsiRNA interaction effects	p = 0.9606
		Tukey's multiple comparisons
		imatinib 0 nM: siCtrl vs. ZAKαsiRNA #1	p = 0.8435
		imatinib 0 nM: siCtrl vs. ZAKαsiRNA #2	p = 0.8631
		imatinib 800 nM: siCtrl vs. ZAKαsiRNA #1	p = 0.8791
		imatinib 800 nM: siCtrl vs. ZAKαsiRNA #2	p = 0.9749
		controlsiRNA: imatinib 0 nM vs. imatinib 800 nM	***p = 0.0002
	p-EEF2/EEF2	ordinary 2-way ANOVA
	ZAKαsiRNA x imatinib	imatinib effects	***p <0.0001
		ZAKαsiRNA effects	p = 0.1594
		imatinib x ZAKαsiRNA interaction effects	p = 0.7855
		Tukey's multiple comparisons
		imatinib 0 nM: siCtrl vs. ZAKαsiRNA #1	p = 0.9558
		imatinib 0 nM: siCtrl vs. ZAKαsiRNA #2	p = 0.5277
		imatinib 800 nM: siCtrl vs. ZAKαsiRNA #1	p = 0.9104
		imatinib 800 nM: siCtrl vs. ZAKαsiRNA #2	p = 0.3886
		controlsiRNA: imatinib 0 nM vs. imatinib 800 nM	***p <0.0001

## Sheet: Figure 6
Fig 6B					Fig 6D
fraction	MNase-	ordinary 1-way ANOVA, Dunnett's multiple comparisons test			fraction		MNase+	ordinary 1-way ANOVA, Dunnett's multiple comparisons test
(n = 3)		DMSO vs. imatinib 1 μM	****p < 0.0001		(n = 3)			DMSO vs. imatinib 1 μM	***p = 0.0003
		DMSO vs. asciminib 20 nM	****p < 0.0001					DMSO vs. asciminib 20 nM	**p = 0.0015
	EDF1	ordinary 2-way ANOVA					EDF1	ordinary 2-way ANOVA
fraction x imatinib	MNase- / imatinib	fraction effects	****p < 0.0001			fraction x imatinib	MNase+ / imatinib	fraction effects	****p < 0.0001
		imatinib effects	****p < 0.0001					imatinib effects	****p < 0.0001
		fraction x imatinib interaction effects	p = 0.0836					fraction x imatinib interaction effects	p = 0.0591
		Tukey's multiple comparisons						Tukey's multiple comparisons
		F1: DMSO vs. imatinib	p > 0.9999					F1: DMSO vs. imatinib	p > 0.9999
		F2: DMSO vs. imatinib	**p = 0.0012					F2: DMSO vs. imatinib	***p = 0.0004
		F3: DMSO vs. imatinib	**p = 0.0025					F3: DMSO vs. imatinib	**p = 0.0022
		F4: DMSO vs. imatinib	**p = 0.0015					F4: DMSO vs. imatinib	**p = 0.0017
		F5: DMSO vs. imatinib	**p = 0.0092					F5: DMSO vs. imatinib	**p = 0.0029
		F6: DMSO vs. imatinib	p = 0.2249					F6: DMSO vs. imatinib	p = 0.1526
	EDF1	ordinary 2-way ANOVA					EDF1	ordinary 2-way ANOVA
fraction x asciminib	MNase- / asciminib	fraction effects	****p < 0.0001			fraction x asciminib	MNase+ / asciminib	fraction effects	****p < 0.0001
		asciminib effects	****p < 0.0001					asciminib effects	****p < 0.0001
		fraction x asciminib interaction effects	***p = 0.0009					fraction x asciminib interaction effects	****p < 0.0001
		Tukey's multiple comparisons						Tukey's multiple comparisons
		F1: DMSO vs. asciminib	p > 0.9999					F1: DMSO vs. asciminib	p = 0.9838
		F2: DMSO vs. asciminib	****p < 0.0001					F2: DMSO vs. asciminib	****p < 0.0001
		F3: DMSO vs. asciminib	****p < 0.0001					F3: DMSO vs. asciminib	****p < 0.0001
		F4: DMSO vs. asciminib	***p = 0.0003					F4: DMSO vs. asciminib	****p < 0.0001
		F5: DMSO vs. asciminib	*p = 0.0249					F5: DMSO vs. asciminib	**p = 0.0021
		F6: DMSO vs. asciminib	p = 0.8124					F6: DMSO vs. asciminib	p = 0.4029
	ZAKα	ordinary 2-way ANOVA					ZAKα	ordinary 2-way ANOVA
fraction x imatinib	MNase- / imatinib	fraction effects	****p < 0.0001			fraction x imatinib	MNase+ / imatinib	fraction effects	****p < 0.0001
		imatinib effects	*p = 0.0104					imatinib effects	****p < 0.0001
		fraction x imatinib interaction effects	p = 0.0883					fraction x imatinib interaction effects	**p = 0.0012
		Tukey's multiple comparisons						Tukey's multiple comparisons
		F1: DMSO vs. imatinib	p > 0.9999					F1: DMSO vs. imatinib	p > 0.9999
		F2: DMSO vs. imatinib	***p = 0.0008					F2: DMSO vs. imatinib	****p < 0.0001
		F3: DMSO vs. imatinib	p = 0.0672					F3: DMSO vs. imatinib	****p < 0.0001
		F4: DMSO vs. imatinib	p = 0.5502					F4: DMSO vs. imatinib	*p = 0.0327
		F5: DMSO vs. imatinib	p = 0.7371					F5: DMSO vs. imatinib	*p = 0.0208
		F6: DMSO vs. imatinib	p = 0.8925					F6: DMSO vs. imatinib	p = 0.1400
	ZAKα	ordinary 2-way ANOVA					ZAKα	ordinary 2-way ANOVA
fraction x asciminib	MNase- / asciminib	fraction effects	****p < 0.0001			fraction x asciminib	MNase+ / asciminib	fraction effects	****p < 0.0001
		asciminib effects	**p = 0.0045					asciminib effects	****p < 0.0001
		fraction x asciminib interaction effects	p = 0.3595					fraction x asciminib interaction effects	****p < 0.0001
		Tukey's multiple comparisons						Tukey's multiple comparisons
		F1: DMSO vs. asciminib	p > 0.9999					F1: DMSO vs. asciminib	p = 0.9838
		F2: DMSO vs. asciminib	**p = 0.0040					F2: DMSO vs. asciminib	****p < 0.0001
		F3: DMSO vs. asciminib	p = 0.1077					F3: DMSO vs. asciminib	****p < 0.0001
		F4: DMSO vs. asciminib	p = 0.4093					F4: DMSO vs. asciminib	****p < 0.0001
		F5: DMSO vs. asciminib	p = 0.2836					F5: DMSO vs. asciminib	****p < 0.0001
		F6: DMSO vs. asciminib	p = 0.3789					F6: DMSO vs. asciminib	p = 0.2690
	RPS6	ordinary 2-way ANOVA					RPS6	ordinary 2-way ANOVA
fraction x imatinib	MNase- / imatinib	fraction effects	****p < 0.0001			fraction x imatinib	MNase+ / imatinib	fraction effects	****p < 0.0001
		imatinib effects	p = 0.0645					imatinib effects	***p = 0.0001
		fraction x imatinib interaction effects	p = 0.7871					fraction x imatinib interaction effects	p = 0.0524
		Tukey's multiple comparisons						Tukey's multiple comparisons
		F1: DMSO vs. imatinib	p = 0.9466					F1: DMSO vs. imatinib	p = 0.9721
		F2: DMSO vs. imatinib	p = 0.1363					F2: DMSO vs. imatinib	p = 0.0624
		F3: DMSO vs. imatinib	p > 0.9999					F3: DMSO vs. imatinib	p > 0.9999
		F4: DMSO vs. imatinib	p = 0.1845					F4: DMSO vs. imatinib	*p = 0.0112
		F5: DMSO vs. imatinib	p = 0.2060					F5: DMSO vs. imatinib	***p = 0.0004
		F6: DMSO vs. imatinib	p = 0.6411					F6: DMSO vs. imatinib	*p = 0.0205
	RPS6	ordinary 2-way ANOVA					RPS6	ordinary 2-way ANOVA
fraction x asciminib	MNase- / asciminib	fraction effects	****p < 0.0001			fraction x asciminib	MNase+ / asciminib	fraction effects	****p < 0.0001
		asciminib effects	*p = 0.0400					asciminib effects	****p < 0.0001
		fraction x asciminib interaction effects	p = 0.7826					fraction x asciminib interaction effects	*p = 0.0261
		Tukey's multiple comparisons						Tukey's multiple comparisons
		F1: DMSO vs. asciminib	p = 0.9801					F1: DMSO vs. asciminib	p = 0.9708
		F2: DMSO vs. asciminib	p = 0.1991					F2: DMSO vs. asciminib	*p = 0.0150
		F3: DMSO vs. asciminib	p > 0.9999					F3: DMSO vs. asciminib	p = 0.8027
		F4: DMSO vs. asciminib	p = 0.3172					F4: DMSO vs. asciminib	**p = 0.0046
		F5: DMSO vs. asciminib	p = 0.1393					F5: DMSO vs. asciminib	***p = 0.0003
		F6: DMSO vs. asciminib	p = 0.1678					F6: DMSO vs. asciminib	*p = 0.0186
	RPL4	ordinary 2-way ANOVA					RPL4	ordinary 2-way ANOVA
fraction x imatinib	MNase- / imatinib	fraction effects	****p < 0.0001			fraction x imatinib	MNase+ / imatinib	fraction effects	****p < 0.0001
		imatinib effects	*p = 0.0490					imatinib effects	**p = 0.0060
		fraction x imatinib interaction effects	p = 0.7385					fraction x imatinib interaction effects	*p = 0.0153
		Tukey's multiple comparisons						Tukey's multiple comparisons
		F1: DMSO vs. imatinib	p = 0.9085					F1: DMSO vs. imatinib	p = 0.2843
		F2: DMSO vs. imatinib	p = 0.0992					F2: DMSO vs. imatinib	p = 0.7347
		F3: DMSO vs. imatinib	p > 0.9999					F3: DMSO vs. imatinib	p > 0.9999
		F4: DMSO vs. imatinib	p = 0.1988					F4: DMSO vs. imatinib	**p = 0.0025
		F5: DMSO vs. imatinib	p = 0.1590					F5: DMSO vs. imatinib	**p = 0.0016
		F6: DMSO vs. imatinib	p = 0.6403					F6: DMSO vs. imatinib	p = 0.2386
	RPL4	ordinary 2-way ANOVA					RPL4	ordinary 2-way ANOVA
fraction x asciminib	MNase- / asciminib	fraction effects	****p < 0.0001			fraction x asciminib	MNase+ / asciminib	fraction effects	****p < 0.0001
		asciminib effects	*p = 0.0184					asciminib effects	***p = 0.0004
		fraction x asciminib interaction effects	p = 0.4225					fraction x asciminib interaction effects	**p = 0.0011
		Tukey's multiple comparisons						Tukey's multiple comparisons
		F1: DMSO vs. asciminib	p = 0.7370					F1: DMSO vs. asciminib	p = 0.2875
		F2: DMSO vs. asciminib	p = 0.0946					F2: DMSO vs. asciminib	p = 0.9810
		F3: DMSO vs. asciminib	p > 0.9999					F3: DMSO vs. asciminib	p > 0.9999
		F4: DMSO vs. asciminib	*p = 0.0365					F4: DMSO vs. asciminib	****p < 0.0001
		F5: DMSO vs. asciminib	p = 0.1269					F5: DMSO vs. asciminib	***p = 0.0003
		F6: DMSO vs. asciminib	p = 0.3272					F6: DMSO vs. asciminib	*p = 0.0349

## Sheet: Figure 7
Fig 7B	4EGI-1 x imatinib	ordinary 2-way ANOVA
K562 + 4EGI-1 + imatinib		4EGI-1 effects	**p = 0.0084
% apoptotic cells (n = 3)		imatinib effects	****p < 0.0001
		4EGI-1 x imatinib interaction effects	*p = 0.0132
		Tukey's multiple comparisons
		4EGI 0 µM + imatinib 0 µM vs. 4EGI 0 µM + imatinib 1.5 µM	****p < 0.0001
		4EGI 10 µM + imatinib 0 µM vs. 4EGI 10 µM + imatinib 1.5 µM	****p < 0.0001
		4EGI 0 µM + imatinib 0 µM vs. 4EGI 10 µM + imatinib 0 µM	p = 0.9960
		4EGI 0 µM + imatinib 1.5 µM vs. 4EGI 10 µM + imatinib 1.5 µM	**p = 0.0067
Fig 7C	imatinib x nelfinavir	ordinary 2-way ANOVA
K562 + nelfinavir + imatinib		imatinib effects	***p < 0.0001
% apoptotic cells (n = 3)		nelfinavir effects	***p < 0.0001
		imatinib x nelfinavir interaction effects	***p < 0.0001
		Tukey's multiple comparisons
		imatinib 0 nM: DMSO vs. nelfinavir 5 µM	p = 0.6961
		imatinib 100 nM: DMSO vs. nelfinavir 5 µM	***p < 0.0001
		DMSO: imatinib 0 nM vs. imatinib 100 nM	**p = 0.0037
		nelfinavir 5 µM: imatinib 0 nM vs. imatinib 100 nM	***p < 0.0001
	imatinib x nelfinavir	ordinary 2-way ANOVA
		imatinib effects	***p < 0.0001
		nelfinavir effects	***p < 0.0001
		imatinib x nelfinavir interaction effects	***p < 0.0001
		Tukey's multiple comparisons
		imatinib 0 nM: DMSO vs. nelfinavir 10 µM	p = 0.2898
		imatinib 100 nM: DMSO vs. nelfinavir 10 µM	***p < 0.0001
		DMSO: imatinib 0 nM vs. imatinib 100 nM	*p = 0.0043
		nelfinavir 10 µM: imatinib 0 nM vs. imatinib 100 nM	***p < 0.0001
Fig 7D	anisomycin x imatinib	ordinary 2-way ANOVA
K562 + anisomycin + imatinib		anisomycin effects	****p < 0.0001
% apoptotic cells (n = 3)		imatinib effects	****p < 0.0001
		anisomycin x imatinib interaction effects	**p = 0.0072
		Tukey's multiple comparisons
		imatinib 0 nM: anisomycin 0 nM vs. anisomycin 50 nM	p = 0.2994
		imatinib 500 nM: anisomycin 0 nM vs. anisomycin 50 nM	***p = 0.0002
		imatinib 800 nM: anisomycin 0 nM vs. anisomycin 50 nM	****p < 0.0001
		anisomycin 0 nM: imatinib 0 nM vs. imatinib 500 nM	**p = 0.0048
		anisomycin 0 nM: imatinib 0 nM vs. imatinib 800 nM	***p = 0.0004
Fig 7G		ordinary 2-way ANOVA
BMMNC (AP patient #3043) + anisomycin + imatinib	anisomycin 25 nM x imatinib	anisomycin effects	****p < 0.0001
% apoptotic cells (n = 3)		imatinib effects	****p < 0.0001
		anisomycin x imatinib interaction effects	***p = 0.0005
		Tukey's multiple comparisons
		DMSO + imatinib 0 nM vs. DMSO + imatinib 100 nM	****p < 0.0001
		DMSO + imatinib 0 nM vs. anisomycin + imatinib 0 nM	*p = 0.0219
		DMSO + imatinib 100 nM vs. anisomycin + imatinib 100 nM	****p < 0.0001
		ordinary 2-way ANOVA
	anisomycin 50 nM x imatinib	anisomycin effects	****p < 0.0001
		imatinib effects	****p < 0.0001
		anisomycin x imatinib interaction effects	*p = 0.0117
		Tukey's multiple comparisons
		DMSO + imatinib 0 nM vs. DMSO + imatinib 100 nM	****p < 0.0001
		DMSO + imatinib 0 nM vs. anisomycin + imatinib 0 nM	**p = 0.0053
		DMSO + imatinib 100 nM vs. anisomycin + imatinib 100 nM	****p < 0.0001

## Sheet: Figure S1
Fig S1C	ZAK mRNA levels	normality test (Shapiro-Wilk test)		Passed normality test?
	CP (n=30)	ZAK mRNA_CP	****p < 0.0001	No
	MyBP (n=21)	ZAK mRNA_MyBP	*p = 0.0415	No
	LyBP (n=9)	ZAK mRNA_LyBP	*p = 0.0139	No
		equal variance test (Brown-Forsythe test)	*p = 0.0134
		ART 1-way ANOVA
		CP vs. MyBP	**p = 0.0027
		CP vs. LyBP	p = 0.7004
		MyBP vs. LyBP	p = 0.2076
	ZAK protein levels	normality test (Shapiro-Wilk test)		Passed normality test?
	CP (n=48)	ZAK protein_CP	****p < 0.0001	No
	MyBP (n=30)	ZAK protein_MyBP	*p = 0.0261	No
	LyBP (n=13)	ZAK protein_LyBP	p = 0.2771	Yes
		equal variance test (Brown-Forsythe test)	****p < 0.0001
		ART 1-way ANOVA
		CP vs. MyBP	****p < 0.0001
		CP vs. LyBP	****p < 0.0001
		MyBP vs. LyBP	p = 0.4275
	ZNF598 mRNA levels	normality test (Shapiro-Wilk test)		Passed normality test?
	CP (n=30)	ZNF598 mRNA_CP	***p = 0.0001	No
	MyBP (n=21)	ZNF598 mRNA_MyBP	**p = 0.0074	No
	LyBP (n=9)	ZNF598 mRNA_LyBP	p = 0.1668	Yes
		equal variance test (Brown-Forsythe test)	p = 0.1119
		Kruskal-Wallis test, Dunn's multiple comparisons test
		CP vs. MyBP	p > 0.9999
		CP vs. LyBP	p = 0.2824
		MyBP vs. LyBP	p = 0.2145
	ZNF598 protein levels	normality test (Shapiro-Wilk test)		Passed normality test?
	CP (n=48)	ZNF598 protein_CP	****p < 0.0001	No
	MyBP (n=30)	ZNF598 protein_MyBP	**p = 0.0067	No
	LyBP (n=13)	ZNF598 protein_LyBP	***p = 0.0005	No
		equal variance test (Brown-Forsythe test)	*p = 0.0192
		ART 1-way ANOVA
		CP vs. MyBP	**p = 0.0011
		CP vs. LyBP	***p = 0.0002
		MyBP vs. LyBP	p = 0.3608

## Sheet: Figure S3
Fig S3A	ZAKα/GAPDH	ordinary 1-way ANOVA (Dunn's multiple comparisons test)
(n = 3)		K562 vs. HL60	***p < 0.0001
		K562 vs. MOLM13	***p < 0.0001
		K562 vs. MOLM14	***p < 0.0001
		K562 vs. THP-1	***p < 0.0001
		K562 vs. CCRF-CEM	***p < 0.0001
		K562 vs. MOLT-4	***p < 0.0001
		K562 vs. KU812	***p < 0.0001
		K562 vs. K562IMres	p = 0.3822
			***p < 0.0001
	ZNF598/GAPDH	ordinary 1-way ANOVA (Dunn's multiple comparisons test)
		K562 vs. HL60	***p < 0.0001
		K562 vs. MOLM13	***p = 0.0008
		K562 vs. MOLM14	***p = 0.0009
		K562 vs. THP-1	**p = 0.0059
		K562 vs. CCRF-CEM	***p < 0.0001
		K562 vs. MOLT-4	***p = 0.0002
		K562 vs. KU812	***p < 0.0001
		K562 vs. K562IMres	***p = 0.0003
	NEMF/GAPDH	ordinary 1-way ANOVA (Dunn's multiple comparisons test)
		K562 vs. HL60	***p < 0.0001
		K562 vs. MOLM13	***p < 0.0001
		K562 vs. MOLM14	***p < 0.0001
		K562 vs. THP-1	***p < 0.0001
		K562 vs. CCRF-CEM	***p < 0.0001
		K562 vs. MOLT-4	***p < 0.0001
		K562 vs. KU812	***p < 0.0001
		K562 vs. K562IMres	**p = 0.004
	LTN1/GAPDH	ordinary 1-way ANOVA (Dunn's multiple comparisons test)
		K562 vs. HL60	***p < 0.0001
		K562 vs. MOLM13	***p < 0.0001
		K562 vs. MOLM14	***p < 0.0001
		K562 vs. THP-1	***p < 0.0001
		K562 vs. CCRF-CEM	***p < 0.0001
		K562 vs. MOLT-4	***p < 0.0001
		K562 vs. KU812	***p = 0.0005
		K562 vs. K562IMres	***p < 0.0001

## Sheet: Figure S4
Fig S4	p-PI3K/PI3K	Unpaired t test
(n = 3)		control vs. ZAKKO	p = 0.3769
	p-AKT/AKT	Unpaired t test
		control vs. ZAKKO	****p < 0.0001
	p-mTOR/mTOR	Unpaired t test
		control vs. ZAKKO	***p = 0.0004
	p-S6K/S6K	Unpaired t test
		control vs. ZAKKO	**p = 0.0012

[truncated: 7 more sheets: Figure S5, Figure S6, Figure S7, Figure S8, Figure S10, Figure S11, Figure S12]
