# Supplementary material for: BCR::ABL1 tyrosine kinase inhibitors induce ribosome collisions to activate ZAK-dependent ribotoxic stress and apoptosis in chronic myeloid leukemia
Source: Leukemia. 2026 Mar 30;40(5):955–69. doi: 10.1038/s41375-026-02916-3 (PMC13149316; doi:10.1038/s41375-026-02916-3)
Supplement: Supplementary file 4 — Supplementary Table S3 [file 41375_2026_2916_MOESM4_ESM.xlsx]

## Sheet: Figure 1A
	MAP3K family																									RQC factors
Disease phase	MAP3K1_1	MAP3K1_2	MAP3K2	MAP3K3_1	MAP3K3_2	MAP3K4_1	MAP3K4_2	MAP3K5	MAP3K6	MAP3K7	MAP3K8	MAP3K9	MAP3K11	MAP3K12	MAP3K13	MAP3K14	TAOK1	TAOK2_1	TAOK2_2	TAOK3	ZAK_1	ZAK_2	ARAF	BRAF	RAF1	RACK1	EDF1	4EHP	GIGYF2_1	GIGYF2_2	ZNF598	ASCC2	TRIP4	PELO	HBS1L	LTN1	NEMF_1	NEMF_2
CP (n=42)	0.0002	-0.372	-0.0701	0.0707	0.0529	0.0716	0.043	-0.0187	-0.0318	0.1177	0.0323	0.059	-0.1006	-0.05	0.0111	-0.2046	-0.0905	-0.02	-0.121	0.1101	0.0798	-0.019	0.0403	0.0802	-0.1212	-0.0169	0.1477	0.042	-0.0148	-0.005	0.0959	-0.1472	0.0454	-0.0101	0.1383	0.0444	0.0908	-0.1362
	-0.1419	-0.5656	-0.1983	0.0101	-0.3245	0.1723	0.1409	-0.0471	-0.0385	0.114	-0.1757	-0.1099	-0.0507	-0.0509	0.1906	-0.2048	-0.0609	0.0408	-0.1627	0.0779	0.2419	0.0006	0.0602	0.0062	-0.2045	0.0282	-0.0139	0.0174	-0.049	0.1645	0.2043	-0.0282	0.0227	-0.1828	0.2211	0.1219	0.1217	0.0323
	-0.086	0.1235	-0.0272	0.0204	-0.1357	0.0742	0.063	0.034	0.0167	0.0576	0.1041	0.011	-0.0685	-0.0635	0.0058	-0.1432	-0.0737	-0.055	-0.1023	0.0243	0.1044	0.115	-0.0414	0.1387	-0.0231	0.0501	0.0619	0.038	-0.0526	-0.0025	0.0058	-0.1786	0.1049	-0.0291	0.0438	0.1365	0.1136	0.0856
	0.1478	0.0368	-0.0073	0.0085	-0.2326	0.1137	0.181	0.0558	-0.1075	0.0541	-0.0961	0.0632	-0.2616	-0.1142	-0.0547	-0.356	0.0947	-0.1618	0.0243	0.1492	-0.0842	0.0182	-0.1462	-0.0163	-0.1238	0.1618	-0.0261	0.0298	0.2307	0.0605	-0.1936	-0.1758	0.1025	-0.0625	0.0545	0.0435	0.0873	1.2916
	-0.0381	-0.405	-0.0669	-0.0514	-0.1066	-0.068	-0.0831	0.0342	0.0257	-0.0156	0.1075	0.0238	-0.1401	0.246	-0.0155	-0.1397	-0.1274	-0.117	0.0118	0.0246	0.0578	-0.082	0.0635	0.0936	-0.1079	0.0002	0.0112	-0.0453	0.0204	-0.0043	-0.0281	0.6102	-0.0414	-0.0993	0.1421	0.0325	-0.0672	-0.0757
	-0.0103	-0.3427	0.0287	0.0054	-0.1014	-0.0218	-0.0337	-0.0185	-0.005	0.1247	-0.1524	-0.0677	-0.1302	0.011	0.059	-0.268	-0.1547	-0.0851	-0.1269	0.0752	0.0335	0.0144	-0.0025	0.073	-0.1044	0.0786	0.0852	0.1253	-0.0058	0.0226	-0.1091	-0.1227	0.219	-0.0247	0.0355	0.1282	0.0488	0.0535
	0.0014	-0.2013	0.1167	0.0393	-0.1132	-0.071	-0.0931	-0.102	-0.0874	-0.0196	-0.1961	-0.0727	0.0739	0.0714	0.0192	-0.2168	-0.1089	-0.0331	0.0023	-0.1449	-0.0714	-0.0389	0.0518	0.1668	-0.1172	-0.0178	-0.1672	0.0702	0.1021	-0.0756	-0.115	0.0665	0.0316	0.0871	-0.0281	0.1418	-0.0805	0.09
	-0.0162	0.0455	-0.0088	-0.0694	-0.1055	0.1251	0.0664	0.1215	-0.0784	0.1055	0.0581	0.0045	-0.0722	-0.0808	-0.0865	-0.2412	0.0773	-0.0724	-0.1537	0.0418	0.1328	-0.0372	-0.0905	-0.023	0.0763	-0.1372	0.1003	-0.0237	0.0008	-0.0452	0.0365	-0.094	0.0905	0.0584	0.1072	0.1076	0.1635	-0.0289
	-0.017	0.0027	-0.0161	-0.0404	-0.0459	0.0525	0.0676	0.146	0.0188	0.1164	0.0616	-0.0111	-0.0774	-0.0375	-0.0197	-0.1098	0.0226	-0.0212	-0.1036	0.0309	0.0929	-0.0289	-0.0409	0.0092	0.0587	-0.1169	0.0894	0.0583	-0.0714	0.0079	0.0497	-0.1719	0.0461	0.03	0.0655	0.087	0.144	-0.066
	-0.1024	-0.3358	0.0096	0.0964	-0.1305	0.0866	0.078	-0.0063	-0.0094	0.0972	-0.0111	-0.0316	-0.0842	0.0088	0.1067	-0.2794	-0.1989	0.0223	-0.1542	0.0001	0.022	0.0063	0.0151	-0.0108	-0.0424	0.1217	-0.0224	-0.0087	-0.0448	0.0466	0.0768	-0.1422	0.0047	0.0325	0.0965	0.1348	0.092	0.0273
	0.0427	-0.2499	-0.0223	0.0826	-0.0135	0.0767	0.1176	-0.0692	0.1207	0.0341	0.2194	-0.089	0.0233	-0.0183	0.0477	0.1552	-0.1984	0.0739	-0.1688	0.0221	0.0356	0.1066	0.1079	0.1239	-0.1035	0.1068	0.0141	0.1144	-0.0512	0.0699	0.1105	-0.0101	0.0473	0.0058	0.0333	-0.018	-0.0508	0.0695
	-0.0164	-0.3085	-0.0711	-0.0045	-0.0468	0.0839	0.0494	0.1354	-0.0494	0.2077	0.1351	-0.0677	-0.1381	-0.0761	0.0503	-0.1185	-0.0806	-0.0323	-0.2794	0.097	0.1284	0.0435	-0.0281	0.0723	-0.0032	-0.0135	0.1663	0.0494	-0.0982	-0.3529	0.1114	-0.1873	0.2124	0.1515	0.2167	0.2264	0.2129	0.026
	0.058	-0.3481	0.0412	0.0222	0.0629	0.0904	0.0392	0.2	0.0258	0.1256	0.1533	-0.0064	-0.0047	0.0042	-0.0213	-0.0675	-0.0005	-0.0205	-0.0781	0.0573	-0.0692	-0.0588	0.0382	0.0883	-0.0009	-0.0116	-0.0139	-0.0726	0.0647	0.0031	0.0581	0.0881	0.0223	0.0425	0.0406	0.074	0.126	-0.071
	-0.0863	0.033	-0.0407	0.0329	-0.2252	-0.012	0.0309	-0.35	-0.0746	-0.1499	-0.3282	0.0806	-0.1896	0.0686	0.0427	-0.3141	0.1333	-0.0868	0.1823	-0.0957	-0.0909	0.0602	-0.0282	-0.1823	-0.225	0.2887	-0.1043	-0.0743	-0.0258	0.1001	-0.1541	-0.0217	-0.1895	-0.0399	0.0454	-0.1795	-0.1982	-0.2733
	0.2966	0.4693	0.0751	0.0533	0.2206	-0.4467	-0.2789	0.0663	0.2784	-0.3662	-0.2518	0.1302	0.2432	0.0612	0.056	0.72	0.1166	0.1024	0.1018	-0.083	-0.1955	-0.0356	0.1547	-0.0534	0.2543	-0.1165	0.0141	0.0464	-0.0457	-0.0299	0.2417	0.016	-0.1792	-0.4579	-0.2081	-0.2784	-0.1813	0.1411
	0.0802	-0.041	-0.0164	0.0049	-0.0691	0.1988	0.1664	0.1259	0.0076	-0.0075	0.2581	0.0887	-0.0486	-0.046	0.0715	-0.128	0.0819	-0.0041	-0.0121	-0.0252	0.0309	0.0976	0.0046	0.0981	-0.0067	0.0654	0.0226	-0.0904	0.0115	-0.1174	0.0304	-0.1605	-0.0968	0.1443	-0.1946	0.0537	0.1586	0.1621
	0.075	0.1226	-0.0019	0.0146	0.0818	-0.0053	-0.0259	0.0122	0.0446	-0.1927	0.1988	0.0088	0.1653	0.0493	0.1607	0.2594	0.0806	0.0899	0.026	-0.1277	-0.1732	0.1073	0.0949	-0.0536	0.0269	-0.0114	-0.1296	-0.0754	0.0138	-0.1203	0.1492	-0.0685	-0.134	0.0996	-0.152	-0.1266	-0.1208	-0.3393
	0.0277	0.1815	-0.0281	-0.0279	-0.0898	0.104	0.0625	-0.0561	0.1089	0.0764	-0.0745	0.2467	-0.0276	-0.0391	-0.0178	-0.1725	0.101	0.0352	-0.1153	0.0323	0.3072	0.1317	-0.0479	0.0959	-0.0176	-0.0287	0.1297	0.0443	-0.0579	0.0858	0.0832	-0.0908	0.065	0.0139	0.1167	0.0461	0.0293	0.1033
	0.0678	0.2343	0.056	0.0418	0.0632	-0.0118	-0.028	0.0469	-0.059	0.0311	-0.0898	0.0132	0.0935	-0.0313	0.0172	0.054	0.0689	0.0582	-0.0586	-0.0003	-0.1002	-0.1085	0.022	0.1465	0.0928	-0.1298	0.1536	-0.0417	0.0082	0.0654	0.053	-0.1291	0.0115	0.1324	-0.0865	0.0014	-0.032	0.0492
	0.0923	0.1051	-0.0171	0.1132	-0.011	-0.0574	-0.0832	-0.1816	0.1245	-0.1655	-0.2356	0.1763	0.0631	0.2138	-0.014	-0.0723	0.0138	0.0762	0.1881	-0.2306	-0.0082	-0.0494	0.0742	0.0246	-0.0486	-0.0075	-0.1522	-0.0585	0.0748	-0.118	0.0322	0.371	-0.1091	-0.0036	-0.0701	-0.2969	-0.2763	0.5144
	0.0615	0.0772	0.03	-0.0694	-0.0203	0.0628	0.0437	0.0668	-0.0067	-0.108	-0.0358	0.1053	0.0029	-0.0193	-0.0009	-0.1753	0.1569	-0.0051	0.091	-0.1275	0.0006	-0.004	-0.0055	-0.1497	0.0294	-0.075	-0.0543	-0.054	0.036	-0.0568	-0.0078	-0.0374	-0.0669	-0.061	0.0583	-0.1041	0.0089	-0.3349
	0.0224	-0.0024	-0.0555	0.1091	-0.0714	0.1114	0.1069	-0.0751	0.0558	-0.0092	-0.1402	-0.0047	0.0297	0.0453	0.0022	0.0591	0.0057	0.0106	-0.0524	-0.0442	0.1021	-0.2132	0.0268	-0.0144	-0.1004	0.0982	0.0143	-0.0001	-0.0431	-0.0585	0.0701	0.1279	-0.0546	-0.235	0.0045	-0.1167	-0.1226	0.0508
	0.1859	0.1372	-0.0291	-0.0591	0.1679	0.0183	0.029	0.0573	0.0807	-0.0178	-0.0069	0.0847	0.039	-0.1186	-0.0022	-0.0373	0.1587	-0.0779	-0.0169	0.116	-0.1024	-0.0022	0.0063	-0.0891	0.1128	-0.0905	0.0066	0.0716	0.0186	-0.0289	-0.1133	-0.08	0.0763	0.2138	0.0182	0.0596	-0.0045	0.1111
	0.0521	0.1204	0.1753	0.0396	-0.0389	0.0463	0.0622	0.1274	0.1291	0.0526	0.1787	0.1323	-0.06	-0.0952	-0.1129	-0.1729	0.0462	-0.0185	-0.1518	0.0387	0.2474	0.0935	-0.0386	0.1252	0.0841	-0.2331	0.0277	0.0381	0	0.1537	-0.0739	-0.1366	0.1911	0.1326	0.1148	0.0944	0.1094	0.3227
	0.1084	0.2366	0.0186	0.0085	0.2136	-0.1019	-0.0792	0.0456	0.0793	-0.1638	-0.0901	0.3964	0.1571	0.0119	0.036	0.4139	0.1003	0.0862	0.0148	-0.0432	-0.2326	-0.0378	0.0728	0.0338	0.1392	-0.0308	-0.0243	0.0497	0.1298	-0.0026	-0.0015	-0.0062	0.0121	0.0843	-0.1016	-0.06	-0.0689	0.0836
	-0.0293	0.0244	0.1235	0.0547	0.122	-0.0781	-0.0407	0.0945	0.0982	-0.0238	-0.1653	0.203	0.0035	-0.0237	-0.024	0.0357	0.2078	0.0799	-0.0633	0.0567	-0.1383	-0.0849	0.0353	0.1009	0.1243	0.0463	0.058	0.0162	0.0225	0.1877	0.0122	-0.1106	0.0471	-0.0684	-0.0453	-0.0574	-0.0863	0.3386
	-0.0974	-0.0057	-0.013	0.0158	0.017	-0.0075	-0.0237	-0.0782	-0.049	-0.1107	-0.1454	0.1401	0.0616	0.0488	0.0014	0.0334	0.0197	0.0602	0.0605	-0.097	-0.1829	-0.0477	0.0425	0.0975	-0.0419	0.0696	-0.0464	0.05	0.0495	-0.0502	0.0432	0.0196	-0.0551	-0.0863	0.068	-0.1437	-0.1464	0.2556
	-0.0575	-0.0934	-0.0563	-0.0022	-0.2848	0.1684	0.1626	0.0217	0.0111	0.1574	-0.0956	0.0044	-0.1517	-0.0983	-0.0957	-0.3091	-0.0647	-0.0952	-0.2114	0.1031	0.3043	0.0773	-0.0911	0.0295	-0.028	-0.0011	0.1245	0.008	-0.0524	0.1041	0.0735	-0.2504	0.0796	-0.0872	0.0587	0.1977	0.2495	0.2751
	-0.0889	-0.0383	0.0352	0.038	0.0473	0.0404	0.0602	0.1132	-0.0642	0.0766	-0.0009	-0.0395	-0.0728	-0.1274	-0.018	-0.1271	0.0144	-0.0084	-0.2016	0.119	0.1782	0.3485	-0.0553	0.0763	0.012	-0.0983	0.061	0.0967	0.028	0.0464	-0.0039	-0.1858	0.1611	0.1552	0.0894	0.1209	0.0147	1.5843
	-0.1426	-0.2084	-0.0886	-0.0033	-0.0667	0.0065	0.0169	0.0217	-0.0266	-0.0174	0.0775	-0.0604	-0.0223	-0.0183	-0.0234	-0.0141	-0.0208	0.0172	-0.128	0.0351	0.198	0.0912	0.004	0.0502	0.0049	0.0799	0.0465	0.0686	-0.0512	0.0764	0.0803	-0.0915	-0.0589	0.0186	0.0047	-0.0264	-0.0987	0.2958
	-0.0048	-0.0622	0.0098	0.0069	-0.0352	0.058	0.0287	0.0314	-0.0414	0.1227	-0.1528	-0.0138	-0.0333	0.0003	-0.0072	-0.1951	-0.0698	-0.1033	-0.0261	-0.0012	-0.2672	-0.1924	-0.0087	0.1061	0.0188	0.0088	0.08	-0.0722	-0.0361	-0.122	0.0429	-0.0912	0.0893	-0.0429	-0.0237	0.138	0.1265	0.1682
	-0.2326	0.0617	-0.0648	0.0932	0.1269	-0.2057	-0.1467	-0.2773	0.0241	-0.2199	-0.2009	0.1928	0.2081	0.0888	0.0656	0.1437	-0.0469	0.1187	0.1901	-0.1943	-0.3212	0.0349	0.162	-0.1051	-0.0345	0.0645	-0.169	-0.0924	0.0667	-0.0364	0.0742	-0.0889	-0.1652	0.087	-0.0396	-0.3013	-0.3852	-0.0061
	0.2674	0.2076	0.0447	-0.063	0.0816	0.1138	0.0436	0.1831	0.2422	0.1461	0.0671	0.2353	0.0471	-0.0082	-0.8912	0.6523	-0.0947	-0.2224	0.0278	-0.0613	0.0859	0.1336	-0.0996	-0.1604	-0.179	-0.0019	-0.0812	0.0947	-0.0057	-0.141	0.1509	-0.0101	-0.0865	-0.5441	-0.2175	-0.1003	0.3817	0.4589
	-0.1191	-0.052	-0.0116	0.0489	0.0353	0.0751	0.0499	-0.0149	0.0426	0.0006	0.1533	0.1532	0.0005	-0.0452	-0.0424	-0.071	-0.08	-0.0012	-0.1594	0.0508	-0.0829	0.0572	0.0073	0.0922	0.1392	-0.0833	0.0538	0.0565	0.0211	0.094	0.0783	-0.0069	0.1518	-0.0309	0.0463	-0.192	-0.1346	0.9055
	-0.0386	-0.1163	-0.0211	0.0404	-0.1439	0.093	0.099	0.0323	0.0172	0.0886	0.0918	-0.0741	-0.1115	-0.0659	-0.0101	-0.1384	-0.0321	-0.0635	-0.1444	0.0865	0.0963	0.0239	-0.0529	0.0382	-0.0531	0.0188	0.0563	0.0196	-0.0435	0.0629	-0.0123	-0.2276	0.062	-0.0574	0.0715	0.1928	0.1622	0.3127
	-0.4119	-0.3103	-0.1772	0.1688	-0.08	-0.221	-0.116	-0.4952	0.0511	-0.4207	-0.1958	-2	0.1853	0.3152	0.2767	-0.0109	-0.1443	0.1031	0.2385	-0.4035	-0.1107	-0.1442	0.1586	0.2061	-0.2119	0.2815	-0.386	-0.0329	-0.0291	-0.0377	0.0823	0.5887	-0.1832	0.1016	-0.1927	-0.3801	-0.4574	-0.4028
	-0.0281	-0.1234	-0.0683	0.0482	-0.0615	0.0758	0.0512	-0.1297	-0.0137	0.0106	-0.2579	0.2378	0.013	-0.0008	-0.0588	0.0504	-0.005	0.0895	-0.0233	0.0225	0.1045	0.0225	-0.0119	-0.013	-0.1175	0.1588	0.0007	-0.005	-0.012	-0.0359	0.0984	0.1484	-0.0532	-0.3144	0.0465	-0.0133	-0.034	2
	-0.0577	0.1256	0.0278	0.1387	0.1517	-0.0182	-0.0202	0.0376	0.1701	-0.0296	-0.151	-0.021	0.1076	-0.0249	0.1417	-0.034	0.0301	0.1552	-0.0702	0.0354	-0.2101	-0.0097	0.0504	0.0305	0.147	-0.0851	0.0615	0.0298	0.099	0.0889	0.0504	-0.1976	0.1122	0.091	0.009	-0.0965	-0.2052	1.383
	0.1198	0.1032	0.0811	0.054	0.1016	0.0321	0.0343	0.1009	0.0559	0.0298	-0.1138	0.081	0.0653	0.0079	0.0362	0.0925	0.06	0.0859	-0.0762	0.0413	-0.0598	-0.1621	0.0186	0.0486	0.119	-0.0896	0.0823	-0.0333	-0.0234	-0.0478	0.0162	-0.1506	0.0498	0.1197	-0.0974	0.0282	-0.0576	-0.2809
	-0.0927	-0.0436	-0.0604	0.0068	-0.033	-0.0686	-0.0795	-0.2783	-0.0082	-0.1181	-0.2216	-0.0801	0.0596	0.038	0.0855	-0.1189	0.0384	0.1239	0.0253	-0.1151	-0.0059	0.0092	0.0425	0.0169	-0.0787	0.1023	-0.0544	0.0291	-0.0132	-0.0666	0.048	-0.0253	-0.0781	-0.0105	0.029	-0.1529	-0.2237	0.0608
	-0.1835	-0.1996	0.1673	0.0868	0.0693	-0.1064	-0.1051	0.0843	0.029	-0.1018	0.5694	0.254	-0.0179	-0.0252	0.0478	-0.0701	-0.0405	-0.0161	-0.0106	0.0042	0.0491	0.0399	0.0746	0.1028	0.0799	-0.2353	0.0355	0.0351	-0.1317	0.0229	0.0731	-0.2457	-0.0472	0.1551	-0.0706	-0.0486	0.0757	1.3064
	-0.278	-0.2157	-0.0274	0.0172	-0.2864	0.1036	0.0901	-0.2878	-0.0287	-0.0048	0.0092	0.4156	-0.0875	-0.0266	0.0226	-0.3201	-0.0628	0.0081	-0.0126	-0.051	0.1185	-0.0515	0.0295	0.0175	-0.1159	0.1542	0.0211	-0.0863	-0.0946	-0.0851	0.1747	-0.0724	-0.0801	0.0181	-0.0291	-0.0098	0.0199	-0.1472
AP (n=15)	-0.0898	0.0791	0.0755	-0.1272	0.2646	-0.2317	0.1037	0.1678	0.2768	-0.3011	0.1792	0.2967	0.0985	0.1884	-0.3544	0.6959	-0.0904	0.1091	0.1927	-0.1736	-0.0035	-0.082	0.1456	0.1618	0.2838	-0.2236	-0.147	-0.1705	0.0396	-0.1997	0.2402	0.2155	-0.047	-0.125	-0.2236	-0.3998	-0.343	0.2742
	0.0383	-0.0207	-0.1532	-0.1743	-0.0532	-0.1116	-0.1817	0.0542	-0.1977	-0.0718	-0.0092	-0.0895	-0.0768	0.2278	-0.0849	0.4655	-0.1451	-0.0085	0.1424	-0.2515	-0.4129	-0.4902	0.0737	0.6669	-0.1813	0.0626	-0.2035	-0.1328	-0.0701	2	0.0724	0.7311	0.3434	-0.059	-0.2597	-0.0707	-0.0799	2
	-0.1596	-0.2097	-0.2371	-0.2825	-0.3222	0.0998	0.1408	0.3195	-0.2234	0.2933	-0.0862	-0.3219	-0.4579	-0.3359	0.0204	-0.1634	0.0481	-0.1048	-0.3835	0.0847	0.609	-0.0588	-0.26	0.2274	-0.0896	0.1069	0.1401	-0.0224	0.0501	0.6983	0.213	-0.1383	0.2965	-0.1079	0.3408	0.3216	0.3924	1.9444
	0.0047	0.0223	-0.0642	-0.0905	-0.1301	-0.0305	-0.0669	0.0276	-0.1927	-0.0081	0.0071	-0.3125	-0.1752	0.0329	0.0035	0.032	-0.188	-0.1156	0.0344	-0.159	-0.0175	-0.275	-0.0331	-0.0014	-0.1137	0.0363	-0.0479	-0.1204	0.0256	0.1417	0.0822	0.302	0.0747	0.001	0.1342	-0.1424	-0.0018	0.0831
	0.0033	-0.2755	-0.0797	-0.1415	-0.2232	0.1267	0.2284	0.2124	0.054	0.008	0.0347	0.1157	-0.2422	-0.1813	-0.0162	-0.0585	0.0277	-0.0605	-0.2139	-0.0624	0.6386	0.1489	-0.1225	0.1576	-0.0868	-0.103	0.0204	-0.0487	-0.0292	0.2099	0.2285	-0.2209	0.2333	0.0769	0.1789	0.1445	0.2226	0.0474
	-0.2677	-0.4885	-0.1431	0.0657	-0.3967	0.2434	0.2768	-0.003	0.0947	-0.0762	1.1913	0.2611	-0.1321	-0.1562	0.0036	-0.118	-0.1989	-0.1831	-0.217	-0.1839	0.4002	0.3991	-0.0327	0.7429	-0.2223	-0.0321	-0.1926	-0.068	-0.3385	0.2472	0.2831	-0.1153	0.2447	0.2415	0.0056	0.2018	0.3534	0.1153
	0.0012	-0.3407	-0.0945	0.0365	0.064	-0.0039	0.0461	0.0757	0.0165	-0.3014	-0.0401	0.0384	0.0246	-0.0343	0.1932	0.0272	-0.2092	0.1175	0.015	-0.1388	-0.3091	-0.1369	0.1084	-0.0822	-0.0202	0.0642	-0.1206	-0.0661	-0.0576	0.411	0.2624	-0.1409	0.1468	0.1126	-0.1218	-0.2882	-0.6666	-0.0661
	0.142	-0.0943	-0.1632	-0.0371	-0.0732	0.0955	0.2056	0.2059	0.3036	-0.0014	-0.0922	-2	-0.0961	-0.1557	0.2871	0.2806	-0.033	0.0228	-0.0934	-0.008	0.4487	0.316	-0.0918	0.1098	-0.1479	0.0703	-0.0382	-0.1605	-0.114	0.3936	0.2673	-0.2121	0.1613	0.1622	0.0754	0.075	0.1533	-1.292
	0.3465	-0.0154	-0.0657	-0.0476	0.1557	-0.2358	-0.1908	0.6225	-0.2319	-0.1116	0.0751	0.551	-0.0001	-0.1147	0.0281	0.5865	0.1839	0.1135	-0.0422	0.0307	-0.1185	0.0523	-0.0509	-0.0267	0.3147	-0.2505	0.109	-0.1867	-0.1808	-0.0677	0.189	-0.2346	0.0678	-0.3178	-0.0424	-0.0197	0.0932	-0.938
	0.0123	-0.3032	-0.1072	0.0363	-0.0415	-0.0127	0.1123	0.1687	0.0618	-0.0461	0.1484	0.503	-0.1903	-0.201	-0.0627	0.0882	-0.1799	-0.0775	-0.1261	0.0122	-0.0821	0.2483	-0.0754	0.12	-0.0086	-0.0635	0.0975	-0.0426	-0.145	0.2171	0.1293	-0.3034	0.2503	-0.1178	0.09	0.0605	0.0482	-1.5423
	-0.2407	-0.488	-0.2064	-0.1336	-0.2159	-0.0413	0.0999	-0.0915	-0.021	-0.0519	0.1764	-0.1931	-0.1558	-0.1338	0.1285	0.2525	-0.0453	0.0673	-0.2505	-0.0903	0.4849	0.1105	-0.1195	0.0237	-0.1929	0.044	0.0804	-0.1935	-0.2765	0.5052	0.499	-0.2198	0.0844	0.0127	0.0592	-0.1078	0.0345	-0.6383
	0.0724	-0.2977	-0.2039	-0.0975	-0.1441	0.0477	0.0794	0.2113	0.0632	-0.0682	0.0104	0.0216	-0.1294	-0.1058	0.0144	0.1387	-0.1707	0.0037	-0.0967	-0.0461	0.2454	0.0614	-0.0509	0.029	-0.1387	0.0202	0.0481	-0.1884	-0.2071	-0.0127	0.3698	-0.1752	0.1292	-0.1649	-0.0274	-0.0259	0.0221	-0.0791
	-0.0352	-0.0554	0.0954	-0.0956	-0.1187	-0.059	-0.033	0.1497	0.0918	0.0495	-0.0129	0.581	-0.1213	-0.1255	-0.0402	0.0537	0.0843	-0.0462	-0.2875	0.1316	0.4565	0.2162	-0.1578	0.2797	-0.0421	-0.1817	0.1286	-0.0305	-0.137	-0.0932	0.2363	-0.2875	0.2773	0.155	0.0742	0.1997	0.0555	1.8384
	-0.1398	-0.4076	-0.0848	-0.0241	-0.2884	-0.1565	-0.089	-0.0915	-0.8888	-0.1271	-0.5232	0.6171	-0.0275	0.0987	0.1571	0.1715	-0.3062	-0.1801	0.0717	-0.1324	0.1343	0.8366	-0.0051	-0.0143	-0.284	0.1264	-0.055	-0.073	-0.0091	-0.1757	0.136	-0.3202	-0.0205	-0.1553	-0.0572	-0.0983	-0.34	-1.3512
	-0.1345	-0.2353	-0.0232	-0.095	-0.2705	0.0799	0.1108	0.0493	-0.211	-0.0008	-0.1171	2	-0.2385	-0.1475	-0.0446	0.0362	-0.0122	-0.0815	-0.2744	0.0418	0.4754	1.1633	-0.1346	0.1291	-0.1083	0.003	0.1155	-0.0703	-0.1206	-0.1785	0.2632	-0.2937	0.161	-0.1751	0.1998	0.1195	0.0756	1.2931
BP (n=36)	-0.6162	-0.6061	-0.124	-0.317	-0.7043	0.0899	0.0804	-0.007	-0.2046	0.081	-0.3908	0.2884	-0.3227	-0.1024	-0.0626	0.1032	-0.3047	-0.0227	-0.3129	0.2559	0.4394	1.2803	-0.0855	0.4195	-0.325	0.2304	0.2736	-0.1146	-0.0243	0.0927	0.4684	-0.1911	0.1155	-0.6896	0.5272	0.3043	0.244	2
	-0.3303	-0.4344	-0.2554	-0.3432	-0.4646	-0.15	-0.1014	-0.027	-0.0175	-0.1759	-0.0392	0.4233	-0.3795	-0.091	0.2368	0.3372	-0.3719	-0.0385	-0.3541	0.0995	0.3718	0.5662	-0.2208	0.0965	-0.3376	0.1974	0.1806	0.0052	-0.2737	0.082	0.5512	-0.2562	0.1705	-0.2498	0.1929	0.0695	0.2828	-0.0781
	-0.1553	-0.0635	0.0192	-0.2151	-0.4591	0.0494	0.0739	-0.4441	0.1149	-0.0094	-0.1825	0.2597	-0.632	-0.1567	-0.1053	0.3284	-0.7263	0.01	-0.2486	-0.0688	0.4443	0.1639	-0.2443	0.3162	-0.1723	0.2428	0.1033	-0.2132	-0.1999	0.1901	0.4897	-0.2891	0.119	-0.4204	0.227	0.239	0.3824	0.8193
	-0.2794	-0.3234	-0.1054	-0.3008	-0.5235	0.0543	0.1393	-0.0603	0.5746	-0.0173	0.064	0.2361	-0.1948	-0.1197	0.2002	0.405	-0.3412	-0.0018	-0.2881	0.1563	0.7954	0.3856	-0.1303	0.0725	-0.3612	0.2363	0.1584	-0.213	-0.0835	-0.079	0.5356	-0.174	0.0247	-0.5728	0.5858	0.0625	0.2388	0.2056
	-0.4992	-0.5192	-0.287	-0.4425	-0.5476	0.1065	0.1352	0.1959	0.2443	0.076	-0.4075	0.1834	-0.2539	-0.1042	0.5013	0.2431	-0.3663	-0.0907	-0.3892	0.2355	0.8659	0.3953	-0.2582	0.1791	-0.3521	0.1805	0.1361	-0.0997	-0.241	0.1117	0.472	-0.2821	0.3371	-0.4682	0.1037	0.0709	0.2438	1.2642
	-0.3835	-0.3024	0.0184	-0.2283	-0.3861	0.1511	0.2032	-0.4423	0.0674	0.2007	-0.713	0.0574	-0.3655	-0.0887	0.6837	0.5212	-0.1734	0.0864	-0.334	0.1017	0.878	0.335	-0.2075	-0.1889	-0.2737	0.1924	0.121	-0.1695	-0.1453	-0.2015	0.4986	-0.1758	0.3319	-0.9584	0.3928	0.4274	0.3578	0.4533
	-0.4702	-0.516	0.1528	-0.2038	-0.5283	0.0525	0.056	-0.2651	0.0136	-0.0416	-0.5321	0.4323	-0.519	-0.0623	-0.064	0.3279	-0.1595	-0.0894	0.0634	-0.2022	0.3369	0.2634	-0.1695	0.2046	-0.2825	0.3622	0.4227	-0.402	-0.0331	-0.0593	0.5879	-0.2609	-0.1276	-0.8048	0.4772	-0.0085	0.1973	1.421
	-0.5289	-0.4972	-0.0608	-0.5998	-0.6404	0.0789	0.1295	0.0014	-0.0997	0.0516	-0.499	0.9676	-0.1952	-0.1619	1.117	0.0702	0.1499	-0.1794	-0.3794	0.2555	0.6337	0.9539	-0.2255	0.5637	-0.2673	-0.0795	0.1626	-0.0131	0.078	0.179	0.4327	-0.2684	0.1845	-0.3616	0.102	0.3351	0.469	-1.1699
	-0.4898	-0.3102	-0.163	-0.2864	-0.4411	-0.0074	0.1062	0.0647	0.1742	0.1657	-0.4366	0.5113	-0.4648	-0.0643	0.8246	0.1173	-0.3887	-0.0005	-0.2915	0.3086	0.3867	0.1634	-0.1369	0.3309	-0.2327	0.2398	0.1242	-0.0387	-0.1503	-0.0198	0.4502	-0.1682	0.166	-0.0316	0.3006	0.0799	0.1047	0.3159
	-0.6554	-0.6446	-0.3245	-0.3273	-0.4485	-0.0945	-0.0617	-0.3254	0.0395	-0.0254	-0.4392	0.2667	-0.054	-0.0613	0.6485	0.2147	-0.4387	-0.1424	-0.3556	0.123	0.7259	2	-0.1911	0.3376	-0.4624	0.2701	0.2176	0.0389	-0.1944	0.0706	0.5391	-0.2116	0.1711	-0.6086	0.1192	0.1369	0.0665	0.0949
	-0.4172	-0.4127	-0.0912	-0.3124	-0.8987	0.0645	0.0211	-0.0523	0.0905	-0.107	-0.483	0.2841	-0.5414	-0.0535	0.0546	-0.1407	-0.4594	-0.0774	-0.0143	0.0023	-0.4885	0.0288	-0.1238	0.1453	-0.275	0.3175	0.2199	-0.0284	-0.0479	-0.0265	0.4815	-0.1998	0.0428	-0.6513	0.4601	-0.0508	0.2481	-0.2793
	-0.225	-0.3176	-0.1078	-0.2796	-0.3945	0.1381	0.1031	-0.2404	-0.05	-0.0742	-0.3095	0.2852	-0.5489	-0.1091	0.0002	0.4446	-0.5576	0.1426	-0.1141	-0.0036	0.1358	-0.0769	-0.1713	0.1151	-0.1578	0.3263	0.0518	-0.0869	-0.0645	0.269	0.4751	-0.2408	0.1606	-0.2967	0.5566	0.1086	0.4131	0.1298
	-0.5337	-0.4735	-0.1588	-0.3831	-0.6623	0.2166	0.3261	0.1746	0.7867	-0.0513	-0.1056	0.1167	-0.4262	-0.0561	0.9927	0.1579	0.0255	0.0051	-0.3437	0.1109	0.4604	0.0176	-0.1993	-0.0351	-0.2921	0.2297	0.1359	-0.1134	-0.0603	-0.143	0.6044	-0.2447	0.2283	-0.2883	0.3649	0.3643	0.2983	0.6378
	-0.178	-0.2795	-0.2179	-0.3143	-0.5298	0.0168	0.0841	0.3509	-0.0847	0.0874	-0.3492	-0.1272	-0.2251	-0.1506	0.2108	0.2759	-0.146	-0.0483	-0.3382	0.1955	-0.6477	-0.0857	-0.1547	0.1029	-0.4456	0.313	0.1516	-0.0959	0.1707	0.0344	0.3303	-0.2876	0.3959	-0.2379	0.0658	0.2993	0.3204	-0.0042
	-0.2622	-0.5559	-0.0011	-0.1773	-0.5036	0.0431	0.0488	0.0877	-0.2076	0.0436	-0.0389	0.0967	-0.3874	-0.0954	-0.0358	-0.0789	-0.0723	-0.16	-0.2655	0.2009	0.4109	0.4665	-0.2005	0.4151	-0.3521	0.1774	0.2005	-0.0623	-0.1919	0.005	0.3226	-0.0299	0.1498	-0.2072	0.237	0.3123	0.3582	0.8554
	-0.1774	-0.2111	-0.1159	-0.3047	-0.553	0.229	0.1976	0.0343	0.0675	0.0966	-0.0985	0.731	-0.4206	-0.1802	0.0462	0.1333	-0.3918	-0.1944	-0.2093	0.1359	0.5975	1.0205	-0.2531	0.149	-0.2844	0.0535	0.1286	-0.2377	-0.0028	-0.1221	0.455	-0.1883	0.0279	-0.3496	-0.0045	0.2409	0.4512	0.5337
	-0.7628	-0.6534	-0.032	-0.1468	-0.5025	0.0234	-0.0156	-0.4248	-0.026	-0.0651	-0.4613	0.6539	-0.6306	-0.0691	0.4161	0.3414	-0.4166	0.0589	-0.251	-0.5195	0.9261	0.8838	-0.1411	0.3356	-0.2739	0.2229	0.1194	-0.3131	0.0095	-0.0927	0.3555	-0.294	-0.1356	-0.9814	0.363	0.2425	0.297	0.312
	-0.0476	0.0394	-0.2006	-0.1892	-0.1923	0.0738	0.1301	0.1695	0.5962	0.1371	-0.0206	0.3322	-0.188	-0.0054	0.761		-0.2019	-0.1015	-0.4358	0.1356	0.5751	0.7438	-0.2866	0.2164	-0.4143	0.1226	0.0348	0.0053	0.0407	-0.0486	0.2642	-0.3197		-0.3641	0.1583	0.373	0.4493	0.1398
	-0.1113	-0.089	0.079	-0.0815	-0.1469	-0.0334	-0.0169	-0.2576	-0.0365	0.0432	0.0855	0.2656	-0.4728	-0.0541	0.2124	0.6428	-0.6653	-0.0295	-0.1812	-0.3378	0.4557	0.1194	-0.0929	0.464	-0.0958	0.3814	0.3147	-0.2128	-0.0709	0.0474	0.5065	-0.181	0.0001	-0.7534	0.8015	0.1521	0.6828	2
	-0.3512	-0.2519	-0.0625	-0.2553	-0.4159	0.0838	0.1306	-0.1425	0.4933	0.1362	-0.3512	0.3193	-0.3289	-0.139	-0.1098	0.4008	0.0472	-0.0579	-0.3883	0.0653	0.6445	0.9345	-0.2602	0.0199	-0.4475	0.097	-0.0964	-0.1961	0.0098	-0.0854	0.3177	-0.3267	0.2964	-0.4498	0.8671	0.4188	0.2811	0.1698
	-0.2459	-0.5086	-0.3443	-0.1032	-0.3359	0.1673	0.184	-0.298	0.1096	-0.1458	-0.4984	0.19	-0.233	-0.1033	0.018	0.5053	-0.4203	0.2138	-0.1624	-0.3658	0.1311	0.3349	-0.132	0.0282	-0.2512	0.1043	-0.174	-0.1295	0.0455	-0.0793	0.434	-0.1891	0.1862	-0.1764	0.0081	-0.4788	-0.5264	0.8612
	-0.1192	0.0009	0.1636	-0.0097	-0.0776	0.172	0.1799	0.2606	0.0497	0.0832	0.0848	0.1033	-0.2645	-0.2288	0.5947	-0.1321	0.0118	0.0811	-0.2935	0.2886	0.0946	0.5001	-0.2178	0.6409	0.1321		0.1057	0.0412	0.1203	-0.0091	-0.0276	-0.2053	0.2711	0.1802	0.1896	0.1994	0.0152	0.805
	0.0956	0.161	-0.0729	-0.1085	-0.2432	0.1667	0.2078	0.2146	0.1635	-0.0374	-0.0748	-0.0204	-0.1869	0.0933	0.1671	0.1073	-0.0056	0.2572	-0.2669	0.38	0.6779	0.9622	-0.171	0.1716	-0.2879	0.2998	-0.0239		0.1281	0.0046	0.3538	-0.3532	0.3381	-0.2779	0.0828	0.1485	0.0357	-0.0372
	-0.0765	0.1719	-0.1456	-0.2402	-0.2287	0.0147	-0.0655	0.2411	0.0919	0.1218	0.1411	0.0435	-0.3979	-0.1834	0.3295	0.2312	-0.0041	-0.1799	-0.4456	0.0983	0.4813	0.07	-0.1167	0.2621	-0.038	-0.0013	0.264	-0.0384	0.1674	0.7843	0.3069	-0.1503	0.5395	-0.4633	0.1932	0.1742	0.3931	-0.8072
	-0.1033	0.0831	-0.3587	-0.2612	-0.4302	0.1725	0.1807	0.2588	-0.2603	0.2441	0.2373	-0.8517	-0.51	-0.1477	-0.0162	0.1715	0.1045	-0.0497	-0.4344	0.1763	0.4572	-0.0521	-0.1032	0.4015	-0.1736	0.1278	0.1431	-0.1542	0.1909	0.7452	0.3672	-0.2974	0.4652	-0.2578	0.3193	0.2473	0.5783	1.5874
	-0.3231	-0.3919	-0.2465	-0.3263	-0.4214	0.2238	0.2283	0.2511	-0.2206	0.1228	0.1596	0.1383	-0.3859	-0.212	0.7539	0.211	-0.1139	-0.201	-0.2295	-0.0014	0.2955	-0.1528	-0.143	0.0761	-0.1745	0.1944	0.1011	-0.1576	0.1342	0.2517	0.4226	-0.2014	0.5169	0.1226	0.4243	-0.0566	0.3944	-2
	-0.0628	-0.1627	-0.1054	-0.3193	-0.4595	0.0372		0.1433	-0.605	-0.0155	0.3617	1.6877	-0.4665	-0.1575	0.1249	0.1473	-0.2156		-0.228	-0.0563	0.1284	0.4948		0.1941	-0.0699	0.1643	0.1849	-0.0925	-0.0179	0.4081	0.3676	-0.2344	0.1567	0.0753	0.2188	0.0288	0.3515
	-0.0246	-0.0024	-0.041	-0.1954	-0.0075	0.0695	0.0552	0.3023	-0.3341	0.1603	-0.0487	-0.4767	-0.2411	-0.207	0.028	-0.0541	0.0668	-0.1794	-0.2868	0.1027	-0.0138	-0.0516	-0.0199	0.0679	0.0796	-0.0877	0.1924	-0.0855	0.2273	0.2745	0.1394	-0.3209	0.3692	0.0028	0.205	0.2427	0.235	-0.3751
	-0.1673	-0.1263	-0.27	-0.1112	-0.3327	0.171	0.163	0.0554	-0.1492	0.148	0.0534	-0.5917	-0.3845	-0.2224	-0.0075	-0.0567	-0.1516	-0.0909	-0.3117	-0.0085	0.2628	0.0667	-0.0784	0.1982	-0.1374	0.0638	0.0951	-0.0392	0.0304	0.3043	0.3025	-0.1701	0.3048	-0.0433	0.2322	0.1894	0.3216	-0.0671
	-0.1608	0.0497	-0.32	-0.0978	-0.3359	-0.0222	-0.0183	-0.0709	0.029	0.1604	-0.1522	-0.2924	-0.2672	-0.2288	-0.0133	0.2692	-0.217	-0.1416	-0.2367	0.0022	0.3988	0.0845	-0.0597	0.0864	-0.2882	0.1096	0.1656	0.0724	-0.071	0.6453	0.3809	-0.2384	0.3839	-0.2743	0.0557	-0.0373	0.1337	0.1916
	-0.2803	-0.048	-0.3123	-0.2144	-0.4669	0.1513	0.1226	0.2697	0.0723	0.1962	-0.0559	-0.4658	-0.4861	-0.2169	-0.0319	0.2094	-0.2334	-0.165	-0.4983	0.0552	0.6044	0.1531	-0.1836	0.6962	-0.212	0.0698	0.1862	-0.0803	0.1587	0.2611	0.3944	-0.3204	0.3489	-0.1681	0.0409	0.2302	0.5705	0.6375
	-0.7927	-0.6169	-0.2336	-0.0902	-0.4322	-0.1395	-0.2036	-0.0515	-0.0619	-0.257	-0.7153	0.3194	0.1673	0.1713	-0.0659	0.4044	-0.1307	0.1301	0.0584	-0.0765	-0.0984	0.1957	0.0723	-0.1836	-0.3223	0.3791	-0.0507	0.0361	-0.1264	-0.1513	0.553	0.1066	-0.1193	-0.5805	0.0224	-0.3231	-0.3468	0.1834
	-0.2454	-0.5277	-0.0505	-0.1535	-0.587	0.1767	0.1651	-0.0956	-0.0789	0.1862	-0.5711	0.0526	-0.5985	-0.1325	-0.0652	0.2212	-0.4031	0.0116	0.0959	0.0654	0.4893	0.0317	-0.0783	-0.0626	-0.0745	0.1202	0.1388	-0.2331	-0.049	0.1429	0.3756	-0.2805	-0.3303	-0.2251	0.0554	0.046	0.5774	0.8091
	-0.5386	-0.6011	-0.0925	-0.2105	-0.5052	0.0511	0.052	0.1131	0.0789	0.0677	-0.6702	0.6145	-0.461	-0.0724	0.0334	0.166	-0.346	-0.0466	0.1728	-0.1295	0.7364	0.0805	-0.1037	-0.1689	-0.4017	0.415	0.1876	-0.0709	-0.0621	0.0545	0.4255	-0.0663	-0.0338	-0.5946	0.4915	-0.0663	0.0999	-1.5181
	-0.3766	-0.6069	-0.2183	-0.3044	-0.5111	0.1852	0.1735	-0.4384	0.1575	0.2044	-0.5996	0.2649	-0.4635	-0.1686	-0.2406	0.2515	-0.1848	0.0269	-0.3043	0.0794	0.7062	0.211	-0.0668	0.2413	-0.2477	-0.049	0.1247	-0.1745	-0.0755	-0.0554	0.4427	-0.0727	0.171	-0.3858	0.3336	0.183	0.2257	1.7123
	-0.0533	-0.3923	0.1402	-0.2244	-0.5172	0.3377	0.3474	0.2079	-0.0284	0.0508	0.3992	0.1484	-0.3587	-0.1019	-0.0503	0.1779	-0.1779	-0.1893	-0.2206	0.1915	0.8536	0.3739	-0.0665	0.2497	-0.213	0.0812	0.1677	-0.1181	0.0481	-0.2875	0.478	-0.2583	0.0184	-0.3339	0.2889	0.2269	0.349	0.8042

## Sheet: Figure 1B
ZAK relative expression (log10FC)				ZNF598 relative expression (log10FC)				NEMF relative expression (log10FC)				LTN1 relative expression (log10FC)
CP (n=42)	AP (n=15)	BP (n=36)		CP (n=42)	AP (n=15)	BP (n=36)		CP (n=42)	AP (n=15)	BP (n=36)		CP (n=42)	AP (n=15)	BP (n=36)
0.0798	-0.0035	0.4394		0.0959	0.2402	0.4684		0.0908	-0.343	0.244		0.0444	-0.3998	0.3043
0.2419	-0.4129	0.3718		0.2043	0.0724	0.5512		0.1217	-0.0799	0.2828		0.1219	-0.0707	0.0695
0.1044	0.609	0.4443		0.0058	0.213	0.4897		0.1136	0.3924	0.3824		0.1365	0.3216	0.239
-0.0842	-0.0175	0.7954		-0.1936	0.0822	0.5356		0.0873	-0.0018	0.2388		0.0435	-0.1424	0.0625
0.0578	0.6386	0.8659		-0.0281	0.2285	0.472		-0.0672	0.2226	0.2438		0.0325	0.1445	0.0709
0.0335	0.4002	0.878		-0.1091	0.2831	0.4986		0.0488	0.3534	0.3578		0.1282	0.2018	0.4274
-0.0714	-0.3091	0.3369		-0.115	0.2624	0.5879		-0.0805	-0.6666	0.1973		0.1418	-0.2882	-0.0085
0.1328	0.4487	0.6337		0.0365	0.2673	0.4327		0.1635	0.1533	0.469		0.1076	0.075	0.3351
0.0929	-0.1185	0.3867		0.0497	0.189	0.4502		0.144	0.0932	0.1047		0.087	-0.0197	0.0799
0.022	-0.0821	0.7259		0.0768	0.1293	0.5391		0.092	0.0482	0.0665		0.1348	0.0605	0.1369
0.0356	0.4849	-0.4885		0.1105	0.499	0.4815		-0.0508	0.0345	0.2481		-0.018	-0.1078	-0.0508
0.1284	0.2454	0.1358		0.1114	0.3698	0.4751		0.2129	0.0221	0.4131		0.2264	-0.0259	0.1086
-0.0692	0.4565	0.4604		0.0581	0.2363	0.6044		0.126	0.0555	0.2983		0.074	0.1997	0.3643
-0.0909	0.1343	-0.6477		-0.1541	0.136	0.3303		-0.1982	-0.34	0.3204		-0.1795	-0.0983	0.2993
-0.1955	0.4754	0.4109		0.2417	0.2632	0.3226		-0.1813	0.0756	0.3582		-0.2784	0.1195	0.3123
0.0309		0.5975		0.0304		0.455		0.1586		0.4512		0.0537		0.2409
-0.1732		0.9261		0.1492		0.3555		-0.1208		0.297		-0.1266		0.2425
0.3072		0.5751		0.0832		0.2642		0.0293		0.4493		0.0461		0.373
-0.1002		0.4557		0.053		0.5065		-0.032		0.6828		0.0014		0.1521
-0.0082		0.6445		0.0322		0.3177		-0.2763		0.2811		-0.2969		0.4188
0.0006		0.1311		-0.0078		0.434		0.0089		-0.5264		-0.1041		-0.4788
0.1021		0.0946		0.0701		-0.0276		-0.1226		0.0152		-0.1167		0.1994
-0.1024		0.6779		-0.1133		0.3538		-0.0045		0.0357		0.0596		0.1485
0.2474		0.4813		-0.0739		0.3069		0.1094		0.3931		0.0944		0.1742
-0.2326		0.4572		-0.0015		0.3672		-0.0689		0.5783		-0.06		0.2473
-0.1383		0.2955		0.0122		0.4226		-0.0863		0.3944		-0.0574		-0.0566
-0.1829		0.1284		0.0432		0.3676		-0.1464		0.3515		-0.1437		0.0288
0.3043		-0.0138		0.0735		0.1394		0.2495		0.235		0.1977		0.2427
0.1782		0.2628		-0.0039		0.3025		0.0147		0.3216		0.1209		0.1894
0.198		0.3988		0.0803		0.3809		-0.0987		0.1337		-0.0264		-0.0373
-0.2672		0.6044		0.0429		0.3944		0.1265		0.5705		0.138		0.2302
-0.3212		-0.0984		0.0742		0.553		-0.3852		-0.3468		-0.3013		-0.3231
0.0859		0.4893		0.1509		0.3756		0.3817		0.5774		-0.1003		0.046
-0.0829		0.7364		0.0783		0.4255		-0.1346		0.0999		-0.192		-0.0663
0.0963		0.7062		-0.0123		0.4427		0.1622		0.2257		0.1928		0.183
-0.1107		0.8536		0.0823		0.478		-0.4574		0.349		-0.3801		0.2269
0.1045				0.0984				-0.034				-0.0133
-0.2101				0.0504				-0.2052				-0.0965
-0.0598				0.0162				-0.0576				0.0282
-0.0059				0.048				-0.2237				-0.1529
0.0491				0.0731				0.0757				-0.0486
0.1185				0.1747				0.0199				-0.0098

## Sheet: Figure 1C
Patients	MAP3K20_1 levels	% blast		Patients	ZNF598 levels	% blast
CP-001	0.0798	1		CP-001	0.0959	1
CP-017	0.2419	1		CP-017	0.2043	1
CP-082	0.1044	1		CP-082	0.0058	1
CP-053	-0.0842	1		CP-053	-0.1936	1
CP-023	0.0578	1		CP-023	-0.0281	1
CP-024	0.0335	1		CP-024	-0.1091	1
CP-025	-0.0714	1		CP-025	-0.115	1
CP-030	0.1328	1		CP-030	0.0365	1
CP-037	0.0929	1		CP-037	0.0497	1
CP-019	0.022	1		CP-019	0.0768	1
CP-020	0.0356	1		CP-020	0.1105	1
CP-021	0.1284	1		CP-021	0.1114	1
CP-022	-0.0692	1		CP-022	0.0581	1
CP-090	-0.0909	1		CP-090	-0.1541	1
CP-092	-0.1955	1		CP-092	0.2417	1
CP-042	0.0309	1		CP-042	0.0304	1
CP-043	-0.1732	1		CP-043	0.1492	1
CP-066	0.3072	1		CP-066	0.0832	1
CP-067	-0.1002	1		CP-067	0.053	1
CP-068	-0.0082	1		CP-068	0.0322	1
CP-069	0.0006	1		CP-069	-0.0078	1
CP-084	0.1021	1		CP-084	0.0701	1
CP-085	-0.1024	1		CP-085	-0.1133	1
CP-124	0.2474	1		CP-124	-0.0739	1
CP-131	-0.2326	1		CP-131	-0.0015	1
CP-140	-0.1383	1		CP-140	0.0122	1
CP-141	-0.1829	1		CP-141	0.0432	1
CP-144	0.3043	1		CP-144	0.0735	1
CP-146	0.1782	1		CP-146	-0.0039	1
CP-147	0.198	1		CP-147	0.0803	1
CP-148	-0.2672	1		CP-148	0.0429	1
CP-149	-0.3212	1		CP-149	0.0742	1
CP-150	0.0859	1		CP-150	0.1509	1
CP-179	-0.0829	1		CP-179	0.0783	1
CP-187	0.0963	1		CP-187	-0.0123	1
CP-190	-0.1107	1		CP-190	0.0823	1
CP-191	0.1045	1		CP-191	0.0984	1
CP-194	-0.2101	1		CP-194	0.0504	1
CP-197	-0.0598	1		CP-197	0.0162	1
CP-198	-0.0059	1		CP-198	0.048	1
CP-200	0.0491	1		CP-200	0.0731	1
CP-204	0.1185	1		CP-204	0.1747	1
AP-001	-0.0035	3		AP-001	0.2402	3
AP-002	-0.4129	8		AP-002	0.0724	8
AP-005	0.609	20		AP-005	0.213	20
AP-007	-0.0175	1		AP-007	0.0822	1
AP-008	0.6386	5		AP-008	0.2285	5
AP-009	0.4002	9		AP-009	0.2831	9
AP-010	-0.3091	1		AP-010	0.2624	1
AP-013	0.4487	1		AP-013	0.2673	1
AP-015	-0.1185	1		AP-015	0.189	1
AP-017	-0.0821	1		AP-017	0.1293	1
AP-018	0.4849	13		AP-018	0.499	13
AP-019	0.2454	10		AP-019	0.3698	10
AP-920039	0.4565	10		AP-920039	0.2363	10
AP-920050	0.1343	13		AP-920050	0.136	13
AP-920051	0.4754	1		AP-920051	0.2632	1
BP-920013	0.4394	80		BP-920013	0.4684	80
BP-920016	0.3718	98		BP-920016	0.5512	98
BP-920018	0.4443	80		BP-920018	0.4897	80
BP-920022	0.7954	80		BP-920022	0.5356	80
BP-920025	0.8659	90		BP-920025	0.472	90
BP-920026	0.878	85		BP-920026	0.4986	85
BP-920049	0.3369	92		BP-920049	0.5879	92
BP-920053	0.6337	88		BP-920053	0.4327	88
BP-920058	0.3867	50		BP-920058	0.4502	50
BP-920062	0.7259	90		BP-920062	0.5391	90
BP-920063	-0.4885	60		BP-920063	0.4815	60
BP-920064	0.1358	96		BP-920064	0.4751	96
BP-920079	0.4604			BP-920079	0.6044
BP-920084	-0.6477	65		BP-920084	0.3303	65
BP-920086	0.4109	1		BP-920086	0.3226	1
BP-037	0.5975	37		BP-037	0.455	37
BP-038	0.9261	71		BP-038	0.3555	71
BP-039	0.5751	65		BP-039	0.2642	65
BP-041	0.4557			BP-041	0.5065
BP-042	0.6445	95		BP-042	0.3177	95
BP-043	0.1311	95		BP-043	0.434	95
BP-044	0.0946	5		BP-044	-0.0276	5
BP-046	0.6779	95		BP-046	0.3538	95
BP-030	0.4813	5		BP-030	0.3069	5
BP-031	0.4572	92		BP-031	0.3672	92
BP-033	0.2955	30		BP-033	0.4226	30
BP-036	0.1284	16		BP-036	0.3676	16
BP-022	-0.0138	1		BP-022	0.1394	1
BP-025	0.2628	1		BP-025	0.3025	1
BP-027	0.3988	51		BP-027	0.3809	51
BP-029	0.6044	61		BP-029	0.3944	61
BP-919997	-0.0984	14		BP-919997	0.553	14
BP-047	0.4893	70		BP-047	0.3756	70
BP-048	0.7364	50		BP-048	0.4255	50
BP-920001	0.7062	80		BP-920001	0.4427	80
BP-920091	0.8536	71		BP-920091	0.478	71

## Sheet: Figure 1D and S1A CP patients
Unpaired CP samples						mRNA levels		Protein levels
Specimen number	Type	Sex	Phase	Mutation	Blast(%)	ZAK	ZNF598	ZAK	ZNF598
KRCMC00985-20100604	BM Cell	F	CP	ND	1	0.093486	0.717	0.0878075	0.121202
KRCMC01015-20100708	PB Cell	F	CP	ND	1	0.058871	0.985	0.0979956	0.149527
KRCMC01262-20120127	BM cell	M	CP	ND	PB 0	0.377456	1.059	0.0401257	0.0677066
KRCMC01263-20120130	BM cell	F	CP	ND	PB 0	0.416461	0.264	0.176926	0.0203039
KRCMC01275-20120302	BM cell	M	CP	ND	1	0.290001	0.468	0.0756946	0.0977711
KRCMC01293-20120508	BM cell	F	CP	ND	1	0.057	0.592	0.0980084	0.0379407
KRCMC01300-20120516	PB Cell	M	CP	ND	1	0.676	0.722	0.103546	0.0443045
KRCMC01303-20120604	PB Cell	M	CP	ND	PB 0	0.037	0.731	0.0625681	0.0915535
KRCMC01325-20120719	PB Cell	M	CP	ND	PB 2	0.038	0.588	0.0420505	0.0219559
KRCMC01344-20120912	PB Cell	F	CP	ND	2	2.718	0.594	0.101785	0.115924
KRCMC01410-20130416	BM cell	M	CP	ND	1	0.018	1.216	0.0905792	0.089887
KRCMC01453-20130809	BM cell	M	CP	ND	1	0.025	0.419	0.0785334	0.056223
KRCMC01551-20140423	BM cell	F	CP	ND	1	0.038	0.932	0.0811358	0.0285553
KRCMC01576-20140609	BM cell	M	CP	ND	1	0.329	1.429	0.04205	0.119526
KRCMC01712-20150323	BM cell	M	CP	ND	1	0.068	0.798	0.0462989	0.0710634
KRCMC01819-20170117	BM cell	M	CHR	T315I	1	0.45	1.428	0.080895	0.0415578
KRCMC01203-20141023	BM cell	F	CP	Y253H	2	2.061	1.446	0.0341884	0.0535687
KRCMC01336-20150917	BM cell	M	CHR	F317L	1	0.788	0.264	0.0347998	0.0599287
KRCMC01832-20151229	BM cell	M	CP	F359V	1	1.65	0.988	0.0899508	0.0652165
KRCMC01457-20211018	BM cell	F	CHR	V289I F317L	0.6	1.054	1.906	0.201985	0.16014
KRCMC01420-20220822	BM cell	M	CHR	WT	0	0.12	0.852	0.0345675	0.0677719
KRCMC01555-20230623	BM cell	F	CHR	ND	0.2	2.679	0.604	0.0490612	0.0500712
KRCMC01479-20140206	BM cell	F	CHR	ND	1	0.194	1.059	0.114893	0.0996308
KRCMC01584-20141222	BM cell	M	CHR	ND	1	1.013	0.849	0.114687	0.107846
KRCMC01707-20150817	BM cell	F	NEL	ND	1	2.001	0.659	0.0617905	0.0999782
KRCMC01251-20150918	BM cell	M	CHR	no PCR amplification	2	0.447	1.451	0.0396977	0.0779461
KRCMC01833-20160201	BM cell	M	CHR	ND	1	1.824	0.794	0.0673222	0.104858
KRCMC02336-20190322	BM cell	M	CHR	ND	1	0.032	1.476	0.147054	0.035668
KRCMC02514-20200327	BM cell	F	CHR	ND	1	0.049	1.499	0.0813229	0.0430448
KRCMC01596-20210525	BM cell	M	CP	ND	1	1.468	1.124	0.112664	0.0943566
KRCMC01003-20100625	BM cell	M	CP	WT	14	Not tested	Not tested	0.0939916	0.189191
KRCMC00971-20100514	BM cell	F	CP	ND	1	Not tested	Not tested	0.00979483	0.0635462
KRCMC01054-20100827	BM cell	F	CP	ND	4	Not tested	Not tested	0.0367279	0.09684
KRCMC00326-20100409	BM cell	F	CP	WT	1	Not tested	Not tested	0.0223574	0.0943379
KRCMC00805-20101224	BM cell	M	CP	Y253H	1	Not tested	Not tested	0.0411583	0.13845
KRCMC01100-20101223	BM cell	M	CP	ND	1	Not tested	Not tested	0.033303	0.125881
KRCMC01029-20100726	BM cell	F	CP	ND	1	Not tested	Not tested	0.0374057	0.18279
KRCMC00808-20110317	BM cell	F	CP	WT	6	Not tested	Not tested	0.0430846	0.140584
KRCMC01093-20110308	BM cell	F	CP	WT	1	Not tested	Not tested	0.0436965	0.124678
KRCMC00973-20100519	BM cell	M	CP	ND	2	Not tested	Not tested	0.35199	0.0395292
KRCMC01022-20100716	BM cell	M	CP	ND	1	Not tested	Not tested	0.0300773	0.0770333
KRCMC00927-20100315	BM cell	F	CP	ND	1	Not tested	Not tested	0.00370236	0.0677066
KRCMC00995-20100617	BM cell	F	CP	ND	1	Not tested	Not tested	0.0260516	0.0203039
KRCMC00979-20100610	BM cell	M	CP	ND	1	Not tested	Not tested	0.026721	0.0977711
KRCMC00972-20100517	BM cell	M	CP	ND	1	Not tested	Not tested	0.0451269	0.0379407
KRCMC00932-20100326	BM cell	F	CP	ND	1	Not tested	Not tested	0.0339168	0.0443045
KRCMC00994-20100618	BM cell	F	CP	ND	1	Not tested	Not tested	0.0305169	0.0915535
KRCMC00960-20100419	BM cell	F	CP	ND	1	Not tested	Not tested	0.16623	0.115924

## Sheet: Figure 1D and S1B BP patients
Unpaired BP samples						mRNA levels		Protein levels
Specimen number	Type	Sex	Phase	Mutation	Blast(%)	ZAK	ZNF598	ZAK	ZNF598
KRCMC00558-20100326	BM cell	M	MyBP	F359V	38	0.127314	0.828	0.330668	0.205982
KRCMC00504-20100419	BM cell	M	Other(Biphenotypic BP)	V299L F359I E459K	93	0.07778	0.828	0.619243	0.324907
KRCMC00150-20100525	BM cell	M	LyBP	F311I	96	0.042596	0.801	1.08387	0.327484
KRCMC00708-20101231	BM cell	M	MyBP	WT	64	0.320047	0.976	0.536895	0.15453
KRCMC00708-20101231	PB Cell	M	MyBP	WT	46	0.332933	0.898	0.695044	0.253572
KRCMC00749-20110105	PB Cell	M	MyBP	WT	61	5.548	0.743	0.297521	0.115093
KRCMC01003-20110408	BM cell	M	MyBP	F317L	67	3.553	0.539	0.525595	0.176865
KRCMC00682-20110526	BM cell	F	MyBP(MIXED PHENOTYPE:B CELL/MYELOID)	WT	45	3.504	0.85	0.399376	0.167074
KRCMC01155-20111129	BM cell	M	MyBP	WT	27	2.96	1.416	0.47457	0.447198
KRCMC01155-20111129	PB Cell	M	MyBP	WT	72	0.607	1.087	0.474539	0.542212
KRCMC01283-20120416	BM cell	M	LyBP	Q252H E255K	96	0.941	0.895	0.755752	0.17215
KRCMC01367-20130402	BM cell	M	LyBP	G250E	PB 61	1.425	0.802	0.429927	0.448659
KRCMC01304-20130719	BM cell	M	unclassified	WT	98	0.758	2.199	0.746415	0.787385
KRCMC01407-20130812	BM cell	M	LyBP	Y253H F317L	PB 78	0.903	0.851	0.810492	0.472152
KRCMC01189-20140526	BM cell	M	MyBP	WT	54	1.217	1.306	0.24924	0.232859
KRCMC01575-20140616	BM cell	F	unclassified	G250E E255K T315I T315I	92	0.448	0.181	0.392272	0.214656
KRCMC01579-20140822	BM cell	F	LyBP	T315I T315I	85	6.881	0.753	0.431913	0.119535
KRCMC01591-20150611	BM cell	M	MyBP	WT	90	0.28	0.302	0.880185	0.847298
KRCMC01763-20150907	BM cell	M	LyBP	T315I F317L K247R E255K T315I F317L F317I	91	4.75	0.49	0.438878	0.173378
KRCMC01588-20151020	BM cell	M	MyBP	E255V	90	5.53	1.366	0.44976	0.167191
KRCMC01910-20161007	BM cell	M	LyBP	T315I	88	7.622	0.437	0.523212	0.063131
KRCMC02033-20170310	BM cell	M	Other(MEGAKARYOBLASTS)	WT	71	0.188	0.412	0.557241	0.484661
KRCMC02007-20170615	BM cell	M	MyBP	Q252H Y253H E275K F317L	97	0.229	0.391	0.875785	0.660327
KRCMC01744-20170621	BM cell	M	MyBP	E255K	89	7.534	0.275	0.357271	0.35881
KRCMC02100-20170814	BM cell	F	MyBP	T315I	30	0.274	0.72	0.042757	0.025648
KRCMC02052-20171107	BM cell	M	MyBP	T315I	36	4.959	0.321	0.019135	0.015292
KRCMC02052-20171107	PB Cell	M	MyBP	T315I	18	0.231	0.569	0.038496	0.063522
KRCMC02046-20180123	BM cell	F	MyBP	WT	98	0.328	3.138	0.50197	0.432589
KRCMC00410-20180920	BM cell	M	LyBP	T315I	68	5.243	1.246	0.050171	0.044872
KRCMC02266-20181218	BM cell	M	MyBP(BIPHENOTYPIC BLASTS(B-MYELOID))	E255V	PB 60	3.163	0.755	0.264434	0.238219
KRCMC02266-20181218	PB Cell	M	MyBP(BIPHENOTYPIC BLASTS(B-MYELOID))	E255V	60	2.062	0.776	0.187379	0.182643
KRCMC02351-20200618	BM cell	M	MyBP	E255K T315I T315M	60	0.169	3.971	0.072503	0.153836
KRCMC00094-20200707	BM cell	M	MyBP	G250E Y253F	35	6.73	0.727	0.00308	0.058351
KRCMC02648-20210520	BM cell	M	LyBP	Q252H Y253F T315I	99	8.406	0.835	0.359282	0.57988
KRCMC00954-20090109	BM cell	M	LyBP	F317L	97	Not tested	Not tested	0.41293	0.638822
KRCMC00905-20100720	BM cell	F	LyBP	M351T	40	Not tested	Not tested	0.175155	0.29849
KRCMC00037-20041221	BM cell	M	MyBP	WT	51	Not tested	Not tested	0.0499053	0.0824375
KRCMC00150-20080519	BM cell	M	LyBP	F311I	45	Not tested	Not tested	0.151554	0.2624
KRCMC00952-20081215	BM cell	F	MyBP	WT	69	Not tested	Not tested	0.24222	0.287284
KRCMC01407-20130412	BM cell	M	LyBP	Y253H F317L	50	Not tested	Not tested	1.06456	1.84735
KRCMC00775-20090401	BM cell	M	MyBP	G250E	37	Not tested	Not tested	0.219218	0.304315
KRCMC00672-20080218	BM cell	F	MyBP	WT	38	Not tested	Not tested	0.197974	0.157208
KRCMC01464-20131217	BM cell	F	MyBP	T315I	38	Not tested	Not tested	0.256345	0.350372
KRCMC00764-20090105	BM cell	M	MyBP	WT	85	Not tested	Not tested	0.194747	0.0713278
KRCMC00400-20100406	BM cell	F	BP:UK	H396P	50	Not tested	Not tested	0.368968	0.224383
KRCMC00819-20090512	BM cell	M	MyBP	WT	82	Not tested	Not tested	0.798765	0.516747
KRCMC00956-20100511	BM cell	M	MyBP	WT	31	Not tested	Not tested	0.308464	0
KRCMC00338-20100527	BM cell	M	MyBP	WT	54	Not tested	Not tested	0.270815	0.019096
KRCMC01189-20140220	BM cell	M	MyBP	WT	30	Not tested	Not tested	0.24924	0.148971
KRCMC00183-20080213	BM cell	M	BP:UK	Y253H	45	Not tested	Not tested	0.337167	0.309257
KRCMC00342-20041224	BM cell	F	Monoblastic BP	WT	31	Not tested	Not tested	0.295681	0.157291

## Sheet: Figure 1D
ZAK mRNA levels			ZAK mRNA levels vs % blast					ZAK protein levels			ZAK protein levels vs % blast
CP (n=30)	BP (n=34)		CP (n=30)	% blast	BP (n=34)	% blast		CP (n=48)	BP (n=51)		CP (n=48)	% blast	BP (n=51)	% blast
0.25	0.264		0.25	1	0.264	38		0.0878075	0.525595		0.0878075	1	0.525595	67
0.3	0.266		0.3	0	0.266	93		0.0939916	0.47457		0.0939916	14	0.47457	27
0.297	0.31		0.297	0	0.31	96		0.00979483	0.474539		0.00979483	1	0.474539	72
0.392	0.48		0.392	0	0.48	64		0.0367279	0.24924		0.0367279	4	0.24924	30
0.314	0.435		0.314	1	0.435	46		0.0223574	0.322348		0.0223574	1	0.322348	54
0.234	1.599		0.234	1	1.599	61		0.0360454	0.755752		0.0360454	1	0.755752	96
0.113	1.736		0.113	1	1.736	67		0.033303	0.746415		0.033303	1	0.746415	98
0.237	1.122		0.237	0	1.122	45		0.0374057	0.429927		0.0374057	1	0.429927	61
0.204	1.6		0.204	2	1.6	27		0.0430846	1.06456		0.0430846	6	1.06456	50
0.685	0.61		0.685	2	0.61	72		0.0436965	0.810492		0.0436965	1	0.810492	78
0.067	0.346		0.067	1	0.346	96		0.35199	0.256345		0.35199	2	0.256345	38
0.195	0.463		0.195	1	0.463	61		0.0300772	0.151554		0.0300772	1	0.151554	45
0.312	0.77		0.312	1	0.77	98		0.00370236	1.08387		0.00370236	1	1.08387	96
0.069	0.495		0.069	1	0.495	78		0.0260516	0.392272		0.0260516	1	0.392272	92
0.28	0.916		0.28	1	0.916	54		0.026721	0.431913		0.026721	1	0.431913	85
0.19	0.446		0.19	1	0.446	92		0.0451269	0.44976		0.0451269	1	0.44976	90
0.23	1.115		0.23	2	1.115	85		0.0339168	0.880185		0.0339168	1	0.880185	90
0.892	1.475		0.892	1	1.475	90		0.0305169	0.357271		0.0305169	1	0.357271	89
1.018	1.217		1.018	1	1.217	91		0.0979956	0.438878		0.0979956	1	0.438878	91
0.133	0.521		0.133	0.6	0.521	90		0.16623	0.337167		0.16623	1	0.337167	45
1.14	1		1.14	0	1	88		0.0401257	0.523212		0.0401257	0	0.523212	88
1.127	2.31		1.127	0.2	2.31	71		0.176926	0.875785		0.176926	0	0.875785	97
0.863	1.647		0.863	1	1.647	97		0.0756946	0.557241		0.0756946	1	0.557241	71
2.269	1.089		2.269	1	1.089	89		0.0980084	0.50197		0.0980084	1	0.50197	98
0.591	1.37		0.591	1	1.37	30		0.103546	0.019135		0.103546	1	0.019135	36
0.396	0.568		0.396	2	0.568	36		0.0625681	0.038496		0.0625681	0	0.038496	18
1.121	2.856		1.121	1	2.856	18		0.0420505	0.042757		0.0420505	2	0.042757	30
1.384	1.823		1.384	1	1.823	98		0.101785	0.264434		0.101785	2	0.264434	60
2.271	0.342		2.271	1	0.342	68		0.0905791	0.187379		0.0905791	1	0.187379	60
2.207	0.42		2.207	1	0.42	60		0.0785334	0.072503		0.0785334	1	0.072503	60
	0.479				0.479	60		0.0811358	0.359282		0.0811358	1	0.359282	99
	2.452				2.452	60		0.04205	0.270815		0.04205	1	0.270815	54
	0.37				0.37	35		0.0462989	0.295681		0.0462989	1	0.295681	31
	0.386				0.386	99		0.080895	0.049905		0.080895	1	0.049905	51
								0.0341884	0.368968		0.0341884	2	0.368968	50
								0.0347998	0.050171		0.0347998	1	0.050171	68
								0.0899508	0.619243		0.0899508	1	0.619243	93
								0.201985	0.330668		0.201985	0.6	0.330668	38
								0.0345675	0.197974		0.0345675	0	0.197974	38
								0.0490612	0.399376		0.0490612	0.2	0.399376	45
								0.114893	0.536895		0.114893	1	0.536895	64
								0.114687	0.695044		0.114687	1	0.695044	46
								0.0617905	0.297521		0.0617905	1	0.297521	61
								0.0396977	0.194747		0.0396977	2	0.194747	85
								0.0673222	0.219218		0.0673222	1	0.219218	37
								0.147054	0.798765		0.147054	1	0.798765	82
								0.0813229	0.175155		0.0813229	1	0.175155	40
								0.112664	0		0.112664	1	0	35
									0.24222				0.24222	69
									0.41293				0.41293	97
									0.308464				0.308464	31
ZNF598 mRNA levels			ZNF598 mRNA levels vs % blast					ZNF598 protein levels			ZNF598 protein levels vs % blast
CP (n=30)	BP (n=34)		CP (n=30)	% blast	BP (n=34)	% blast		CP (n=48)	BP (n=51)		CP (n=48)	% blast	BP (n=51)	% blast
1.915	1.719		1.915	1	1.719	38		0.121202	0.176865		0.121202	1	0.176865	67
5.019	2.837		5.019	0	2.837	93		0.189191	0.447198		0.189191	14	0.447198	27
0.834	5.829		0.834	0	5.829	96		0.0635462	0.542212		0.063546	1	0.542212	72
0.248	1.463		0.248	0	1.463	64		0.09684	0.148971		0.09684	4	0.148971	30
0.506	1.174		0.506	1	1.174	46		0.0943379	0.232859		0.094338	1	0.232859	54
2.415	0.214		2.415	1	0.214	61		0.121251	0.17215		0.121251	1	0.17215	96
0.12	0.263		0.12	1	0.263	67		0.125881	0.787385		0.125881	1	0.787385	98
4.753	0.272		4.753	0	0.272	45		0.18279	0.448659		0.18279	1	0.448659	61
3.134	0.765		3.134	2	0.765	27		0.140584	1.84735		0.140584	6	1.84735	50
0.15	1.092		0.15	2	1.092	72		0.124678	0.472152		0.124678	1	0.472152	78
4.517	0.329		4.517	1	0.329	96		0.283464	0.350372		0.283464	2	0.350372	38
3.215	0.261		3.215	1	0.261	61		0.0287762	0.2624		0.028776	1	0.2624	45
7.691	2.233		7.691	1	2.233	98		0.0502307	0.327484		0.050231	1	0.327484	96
0.3	0.467		0.3	1	0.467	78		0.0668506	0.214656		0.066851	1	0.214656	92
3.286	0.983		3.286	1	0.983	54		0.0714431	0.119535		0.071443	1	0.119535	85
0.122	0.036		0.122	1	0.036	92		0.121801	0.167191		0.121801	1	0.167191	90
0.685	5.776		0.685	2	5.776	85		0.267114	0.847298		0.267114	1	0.847298	90
0.185	0.125		0.185	1	0.125	90		0.190777	0.35881		0.190777	1	0.35881	89
1.659	2.834		1.659	1	2.834	91		0.149527	0.173378		0.149527	1	0.173378	91
0.268	3.937		0.268	0.6	3.937	90		0.456803	0.309257		0.456803	1	0.309257	45
0.116	3.329		0.116	0	3.329	88		0.0677066	0.063131		0.067707	0	0.063131	88
1.824	0.179		1.824	0.2	0.179	71		0.0203039	0.660327		0.020304	0	0.660327	97
0.177	0.147		0.177	1	0.147	97		0.0977711	0.484661		0.097771	1	0.484661	71
1.951	2.252		1.951	1	2.252	89		0.0379407	0.432589		0.037941	1	0.432589	98
0.78	0.27		0.78	1	0.27	30		0.0443045	0.015292		0.044305	1	0.015292	36
0.257	0.905		0.257	2	0.905	36		0.0915535	0.063522		0.091554	0	0.063522	18
1.623	0.375		1.623	1	0.375	18		0.0219559	0.025648		0.021956	2	0.025648	30
0.065	1.877		0.065	1	1.877	98		0.115924	0.238219		0.115924	2	0.238219	60
0.165	2.232		0.165	1	2.232	68		0.089887	0.182643		0.089887	1	0.182643	60
3.641	1.002		3.641	1	1.002	60		0.056223	0.153836		0.056223	1	0.153836	60
	0.765				0.765	60		0.0285553	0.57988		0.028555	1	0.57988	99
	1.645				1.645	60		0.119526	0.019096		0.119526	1	0.019096	54
	1.809				1.809	35		0.0710634	0.157291		0.071063	1	0.157291	31
	2.707				2.707	99		0.0415578	0.082438		0.041558	1	0.082438	51
								0.0535687	0.224383		0.053569	2	0.224383	50
								0.0599287	0.044872		0.059929	1	0.044872	68
								0.0652165	0.324907		0.065217	1	0.324907	93
								0.16014	0.205982		0.16014	0.6	0.205982	38
								0.0677719	0.157208		0.067772	0	0.157208	38
								0.0500712	0.167074		0.050071	0.2	0.167074	45
								0.0996308	0.15453		0.099631	1	0.15453	64
								0.107846	0.253572		0.107846	1	0.253572	46
								0.0999782	0.115093		0.099978	1	0.115093	61
								0.0779461	0.071328		0.077946	2	0.071328	85
								0.104858	0.304315		0.104858	1	0.304315	37
								0.035668	0.516747		0.035668	1	0.516747	82
								0.0430448	0.29849		0.043045	1	0.29849	40
								0.0943566	0.058351		0.094357	1	0.058351	35
									0.287284				0.287284	69
									0.638822				0.638822	97
									0				0	31

## Sheet: Figure 1E and S2
Serial samples
Specimen number	Type	Sex	Phase	Mutation	Blast(%)
KRCMC02178-20180112	BM cell	M	CP	ND	2
KRCMC02178-20180419	BM cell	M	BP (unclassified)	WT	61
KRCMC02028-20170612	BM cell	M	NEL	E255V	1
KRCMC02028-20190829	BM cell	M	MyBP	E255V	92
KRCMC01723-20150417	BM cell	F	CP	ND	1
KRCMC01723-20151015	BM cell	F	CHR	F311L L387M	1
KRCMC01723-20160216	BM cell	F	CHR	L387M	1
KRCMC01723-20171106	BM cell	F	CHR	F317L	1
KRCMC01723-20171228	BM cell	F	LyBP	F317L	90
KRCMC01723-20180605	BM cell	F	LyBP	F317L	73
KRCMC01723-20181127	BM cell	F	CHR	Y253H F317L	1
KRCMC01912-20170404	BM cell	F	LyBP	F359V	77
KRCMC01912-20170704	BM cell	F	CHR	F359V	1
KRCMC01912-20190617	BM cell	F	LyBP	M244V F359I	99
KRCMC01476-20131030	BM cell	F	CHR	T315I	1
KRCMC01476-20170912	BM cell	F	CP	F359V	1
KRCMC01476-20180524	BM cell	F	NEL	F359V	1
KRCMC01476-20180904	BM cell	F	CHR	F359V	PB0
KRCMC01476-20191126	BM cell	F	MyBP	E255K F359V	89
KRCMC02975-20230110	PB cell	M	LyBP	ND	PB6
KRCMC02975-20230407	PB cell	M	CHR	WT	0.7(PB0)
KRCMC02975-20230808	PB cell	M	LyBP	Y253H	PB83
KRCMC01651-20150818	BM cell	F	CHR	ND	1
KRCMC01651-20170608	BM cell	F	CP	WT	NA
KRCMC01651-20170727	BM cell	F	MyBP	WT	73
KRCMC02088-20170607	BM cell	M	LyBP	E255K T315I	98
KRCMC02088-20170721	BM cell	M	CHR	WT	1
KRCMC02088-20180102	BM cell	M	NEL	WT	1
KRCMC02088-20180508	BM cell	M	LyBP	T315I	95
KRCMC01332-20120917	BM cell	M	CHR	ND	1
KRCMC01332-20121203	BM cell	M	CHR	ND	1
KRCMC01332-20130514	BM cell	M	LyBP	WT	98
KRCMC01332-20130903	BM cell	M	CHR	WT	1
KRCMC01332-20140327	BM cell	M	LyBP	V299L	95
KRCMC02716-20210108	BM cell	F	CP	ND	NA
KRCMC02716-20210402	BM cell	F	CHR	ND	1
KRCMC02716-20210628	BM cell	F	LyBP	ND	PB56

## Sheet: Figure 2A
Jurkat	controlsiRNA			ZAKαsiRNA			ZNF598siRNA			EDF1siRNA			NEMFsiRNA			LTN1siRNA
# cells (x106)	Experiment #1	Experiment #2	Experiment #3	Experiment #1	Experiment #2	Experiment #3	Experiment #1	Experiment #2	Experiment #3	Experiment #1	Experiment #2	Experiment #3	Experiment #1	Experiment #2	Experiment #3	Experiment #1	Experiment #2	Experiment #3
day0	100000	100000	100000	100000	100000	100000	100000	100000	100000	100000	100000	100000	100000	100000	100000	100000	100000	100000
day1	222000	114000	340000	219000	105000	400000	220000	95000	340000	230000	100000	400000	210000	90000	430000	260000	95000	530000
day2	550000	450000	480000	570000	440000	520000	557000	460000	570000	560000	480000	570000	450000	465000	680000	440000	429000	610000
day3	900000	880000	1700000	890000	900000	1600000	870000	880000	1960000	880000	902000	1500000	878000	850000	2000000	890000	880000	1500000
day4	2100000	2400000	2500000	2000000	2300000	2600000	2100000	2600000	3000000	2050000	2500000	3200000	2100000	2800000	3100000	2400000	2500000	3100000
K562	controlsiRNA					ZAKαsiRNA					ZNF598siRNA					EDF1siRNA					NEMFsiRNA					LTN1siRNA
# cells (x106)	Experiment #1	Experiment #2	Experiment #3	Experiment #4	Experiment #5	Experiment #1	Experiment #2	Experiment #3	Experiment #4	Experiment #5	Experiment #1	Experiment #2	Experiment #3	Experiment #4	Experiment #5	Experiment #1	Experiment #2	Experiment #3	Experiment #4	Experiment #5	Experiment #1	Experiment #2	Experiment #3	Experiment #4	Experiment #5	Experiment #1	Experiment #2	Experiment #3	Experiment #4	Experiment #5
day0	50000	50000	50000	50000	50000	50000	50000	50000	50000	50000	50000	50000	50000	50000	50000	50000	50000	50000	50000	50000	50000	50000	50000	50000	50000	50000	50000	50000	50000	50000
day1	143000	110000	250000	760000	720000	97000	75000	300000	770000	760000	110000	80000	260000	850000	810000	197000	78000	260000	850000	790000	90000	84000	240000	830000	740000	140000	94000	360000	790000	750000
day2	930000	920000	880000	980000	990000	328000	210000	300000	720000	710000	369000	100000	450000	720000	720000	946000	890000	890000	910000	800000	220000	280000	420000	780000	710000	230000	270000	450000	750000	810000
day3	2190000	2050000	2200000	2200000	2000000	710000	280000	830000	800000	900000	1420000	270000	1600000	1700000	1400000	2007000	2090000	2100000	2500000	2000000	1550000	1510000	1100000	1600000	1200000	630000	430000	110000	2200000	2200000
day4	3650000	3400000	3500000	3800000	3700000	2000000	1100000	900000	1100000	1200000	2130000	800000	2490000	2700000	2800000	3500000	3200000	3500000	3500000	3800000	2500000	2300000	2500000	2100000	3000000	1600000	1500000	1400000	2500000	2300000
KU812	controlsiRNA						ZAKαsiRNA						ZNF598siRNA						EDF1siRNA						NEMFsiRNA						LTN1siRNA
# cells (x106)	Experiment #1	Experiment #2	Experiment #3	Experiment #4	Experiment #5	Experiment #6	Experiment #1	Experiment #2	Experiment #3	Experiment #4	Experiment #5	Experiment #6	Experiment #1	Experiment #2	Experiment #3	Experiment #4	Experiment #5	Experiment #6	Experiment #1	Experiment #2	Experiment #3	Experiment #4	Experiment #5	Experiment #6	Experiment #1	Experiment #2	Experiment #3	Experiment #4	Experiment #5	Experiment #6	Experiment #1	Experiment #2	Experiment #3	Experiment #4	Experiment #5	Experiment #6
day0	50000	50000	50000	50000	50000	50000	50000	50000	50000	50000	50000	50000	50000	50000	50000	50000	50000	50000	50000	50000	50000	50000	50000	50000	50000	50000	50000	50000	50000	50000	50000	50000	50000	50000	50000	50000
day1	460000	260000	480000	860000	580000	530000	460000	305000	290000	420000	500000	400000	510000	270000	350000	780000	520000	450000	380000	350000	500000	890000	570000	520000	540000	300000	200000	850000	523000	470000	490000	540000	220000	410000	530000	480000
day2	870000	720000	1300000	1200000	1200000	1200000	410000	440000	460000	300000	500000	500000	530000	530000	660000	800000	650000	600000	880000	900000	1200000	1000000	1100000	1100000	660000	550000	1100000	980000	850000	800000	670000	650000	760000	780000	900000	780000
day3	790000	1100000	3300000	3300000	2000000	2200000	750000	690000	1600000	1600000	1200000	1200000	820000	950000	1400000	1100000	1300000	1100000	850000	980000	3700000	3300000	1800000	2100000	950000	990000	2200000	2000000	1400000	1500000	980000	690000	2800000	1500000	1500000	1600000
day4	2600000	2200000	4500000	4700000	3800000	3500000	2000000	1300000	1300000	1500000	1400000	1660000	1500000	1200000	1300000	1800000	1500000	1500000	2500000	3000000	4200000	5000000	3500000	3400000	1800000	1800000	3300000	2000000	2000000	2000000	2000000	1500000	3200000	1900000	2200000	2000000

## Sheet: Figure 2C
K562 +siRNA	controlsiRNA			ZAKαsiRNA #1			ZAKαsiRNA #2
	Experiment #1	Experiment #2	Experiment #3	Experiment #1	Experiment #2	Experiment #3	Experiment #1	Experiment #2	Experiment #3
p-PI3K/PI3K	1	1	1	0.991088	1.05843	0.951055	0.976779	0.982261	1.10673
p-AKT/AKT	1	1	1	0.858382	0.769501	0.758344	0.624308	0.680025	0.541038
p-mTOR/mTOR	1	1	1	0.543137	0.681782	0.39204	0.556644	0.638067	0.37769
p-S6K/S6K	1	1	1	0.612582	0.805669	0.724428	0.545981	0.604476	0.789532

## Sheet: Figure 2E
ZAKKO +pcDNA-HA	vector			ZAKαWT			ZAKαK45A			ZAKαF368C
	Experiment #1	Experiment #2	Experiment #3	Experiment #1	Experiment #2	Experiment #3	Experiment #1	Experiment #2	Experiment #3	Experiment #1	Experiment #2	Experiment #3
p-PI3K/PI3K	1	1	1	1.02003	0.910545	0.989159	0.974693	1.06431	0.95205	0.971401	1.00752	1.09049
p-AKT/AKT	1	1	1	1.44388	1.56175	1.75823	0.8557	1.05931	0.991987	1.9382	1.84807	1.5294
p-mTOR/mTOR	1	1	1	1.58827	1.52383	1.4009	0.986701	0.962437	0.996918	1.37723	1.31136	1.48989
p-S6K/S6K	1	1	1	1.64526	1.55148	1.74546	0.956929	1.08935	0.889425	1.91389	1.90223	1.74809

[truncated: 36 more sheets: Figure 2F, Figure 2G, Figure 3B, Figure 3C, Figure 3E, Figure 3H, Figure 4D, Figure 4F, Figure 4G, Figure 4H, Figure 5B, Figure 5D, Figure 5F, Figure 6B, Figure 6D, Figure 7B, Figure 7C, Figure 7D, Figure 7G, Figure S1C …]
